# Supplementary material for: An olfactory demography of a diverse metropolitan population
Source: BMC Neurosci. 2012 Oct 10;13:122. doi: 10.1186/1471-2202-13-122 (PMC3493268; doi:10.1186/1471-2202-13-122)
Supplement: Additional file 1 — Perceptual data. [file 1471-2202-13-122-S1.xlsx]

## Sheet: demographics
UID	BMI	age (years)	gender	race	hispanic	marital status	education	income	picky eater	enthusiastic eater	weight	cigarettes	perfume usage (per week)
33	40.3201	43.8603	Male	Caucasian	No	Single	Graduate School	Do Not Wish To Specify	No	Yes	Overweight	I do not smoke	I do not use perfume cologne and/or toliet water
36	23.333	25.1233	Male	Other	No	Single	Some College	$50,000 to $74,999	No	No	Underweight	Very rarely (e.g. 1 per week)	8-13 times
37	25.1182	34.6658	Male	Caucasian	No	Married	College Graduate	$50,000 to $74,999	No	Yes	Just Right	Less than 5	I do not use perfume cologne and/or toliet water
38	24.7138	28.9151	Male	Caucasian	No	Single	College Graduate	$20,000 to $34,999	Yes	Yes	Just Right	I do not smoke	I do not use perfume cologne and/or toliet water
39	31.0187	31.0164	Female	African-American	No	Single	Graduate School	Do Not Wish To Specify	Yes	Yes	Overweight	I do not smoke	7 times
42	25.3578	32.6822	Male	Caucasian	No	Married	College Graduate	$10,000 to $19,999	No	Yes	Just Right	Very rarely (e.g. 1 per week)	7 times
45	35.7717	55.9425	Female	African-American	No	Widowed	College Graduate	$35,000 to $49,000	Yes	Yes	Overweight	Less than 5	7 times
46	22.921	27.6274	Male	Asian	No	Single	College Graduate	$50,000 to $74,999	Yes	Yes	Underweight	I do not smoke	1-3 times
52	21.1777	34.5548	Female	Caucasian	No	Do Not Wish To Specify	Graduate School	$35,000 to $49,000	Yes	No	Just Right	I do not smoke	4-6 times
53	25.673	46.4767	Male	Caucasian	No	Single	College Graduate	less than $10,000	No	Yes	Underweight	I do not smoke	7 times
55	24.3531	31.1781	Female	Caucasian	No	Married	Graduate School	$100,000 or more	No	Yes	Just Right	I do not smoke	14 or more times
56	28.6035	47.7068	Male	Caucasian	No	Single	Do Not Wish To Specify	Do Not Wish To Specify	No	Yes	Just Right	I do not smoke	14 or more times
61	26.1798	31.7753	Female	Caucasian	No	Married	Graduate School	$75,000 to $99,999	Yes	Yes	Overweight	I do not smoke	1-3 times
66	21.0525	36.2466	Male	Caucasian	No	Single	Graduate School	$35,000 to $49,000	No	No	Just Right	I do not smoke	I do not use perfume cologne and/or toliet water
67	18.7361	32.9315	Female	Caucasian	No	Single	Graduate School	$35,000 to $49,000	No	No	Just Right	Less than 5	7 times
68	21.0938	33.274	Female	African-American	No	Single	Graduate School	$50,000 to $74,999	No	Yes	Just Right	I do not smoke	I do not use perfume cologne and/or toliet water
77	21.4109	27.9863	Female	Caucasian	No	Single	Graduate School	$35,000 to $49,000	No	Yes	Overweight	I do not smoke	I do not use perfume cologne and/or toliet water
107	21.048	35.3808	Female	Caucasian	No	Single	College Graduate	Do Not Wish To Specify	Yes	Yes	Just Right	I do not smoke	I do not use perfume cologne and/or toliet water
108	23.9249	35.1096	Male	Caucasian	No	Married	Graduate School	$75,000 to $99,999	No	Yes	Just Right	I do not smoke	I do not use perfume cologne and/or toliet water
110	31.2795	30.7644	Male	Caucasian	No	Single	Graduate School	$35,000 to $49,000	Do Not Wish To Specify	Yes	Overweight	I do not smoke	7 times
111	27.6741	26.6384	Male	Other	No	Single	College Graduate	$20,000 to $34,999	Yes	No	Just Right	I do not smoke	4-6 times
112	33.8744	46.4603	Female	African-American	No	Single	Graduate School	$10,000 to $19,999	No	Yes	Overweight	I do not smoke	1-3 times
113	23.0754	32.5973	Male	Caucasian	No	Single	Graduate School	$20,000 to $34,999	No	Yes	Just Right	I do not smoke	1-3 times
114	31.7451	24.3205	Male	Caucasian	No	Single	College Graduate	Do Not Wish To Specify	Yes	Yes	Overweight	I do not smoke	8-13 times
115	21.4902	33.3178	Female	African-American	No	Single	College Graduate	Do Not Wish To Specify	No	Yes	Just Right	I do not smoke	4-6 times
117	27.2	47	Female	Caucasian	No	Single	Graduate School	$50,000 to $74,999	No	Yes	Just Right	I do not smoke	7 times
118	35.625	55.8411	Female	African-American	Yes	Divorced	College Graduate	$50,000 to $74,999	No	Yes	Overweight	I do not smoke	I do not use perfume cologne and/or toliet water
124	24.9539	56.3315	Male	African-American	No	Divorced	Some College	$50,000 to $74,999	No	No	Just Right	005-010	4-6 times
125	20.5607	31.1479	Female	Caucasian	No	Single	College Graduate	$35,000 to $49,000	Yes	Yes	Just Right	Less than 5	1-3 times
126	28.1796	37.2493	Male	African-American	No	Single	College Graduate	Do Not Wish To Specify	Yes	Yes	Just Right	Very rarely (e.g. 1 per week)	8-13 times
127	21.7515	25.611	Female	Asian	No	Single	College Graduate	Do Not Wish To Specify	No	Yes	Just Right	I do not smoke	1-3 times
178	22.7864	61.3342	Female	Caucasian	No	Single	Some College	less than $10,000	No	Yes	Overweight	I do not smoke	4-6 times
179	21.4509	46.9452	Female	Caucasian	No	Single	College Graduate	Do Not Wish To Specify	Yes	No	Just Right	I do not smoke	8-13 times
181	34.1986	39.0986	Male	Do Not Wish To Specify	Do Not Wish To Specify	Single	Do Not Wish To Specify	Do Not Wish To Specify	Yes	Yes	Just Right	I do not smoke	I do not use perfume cologne and/or toliet water
183	23.7954	24.7671	Female	Caucasian	No	Single	College Graduate	$20,000 to $34,999	No	Yes	Just Right	Very rarely (e.g. 1 per week)	4-6 times
184	20.6011	27.6767	Female	Caucasian	No	Single	College Graduate	$20,000 to $34,999	Yes	Yes	Just Right	I do not smoke	1-3 times
185	23.1884	27.411	Male	Caucasian	No	Single	Graduate School	$35,000 to $49,000	Yes	No	Just Right	I do not smoke	I do not use perfume cologne and/or toliet water
186	20.1873	26.7781	Female	Asian	No	Domestic Partnership	College Graduate	$20,000 to $34,999	Yes	No	Just Right	Very rarely (e.g. 1 per week)	I do not use perfume cologne and/or toliet water
188	40.7459	38.5699	Male	Caucasian	Yes	Single	College Graduate	$100,000 or more	No	Yes	Overweight	I do not smoke	I do not use perfume cologne and/or toliet water
190	22.6223	36.1589	Female	Caucasian	No	Single	College Graduate	$50,000 to $74,999	No	Yes	Just Right	005-010	1-3 times
193	29.5525	26.4712	Female	Do Not Wish To Specify	No	Domestic Partnership	Graduate School	$50,000 to $74,999	No	Yes	Overweight	I do not smoke	4-6 times
194	21.2037	27.5808	Female	Caucasian	No	Single	College Graduate	$20,000 to $34,999	Yes	Yes	Just Right	I do not smoke	4-6 times
195	30.25	32.0685	Male	African-American	No	Separated	Other Education Beyond High School	Do Not Wish To Specify	No	Yes	Overweight	I do not smoke	I do not use perfume cologne and/or toliet water
196	25.7596	24.2438	Female	Other	Yes	Single	College Graduate	$35,000 to $49,000	No	No	Overweight	I do not smoke	7 times
199	20.2136	31.5123	Female	Caucasian	No	Married	College Graduate	$35,000 to $49,000	No	Yes	Just Right	I do not smoke	1-3 times
200	20.8077	55.2082	Female	African-American	No	Single	Graduate School	$35,000 to $49,000	Yes	Yes	Just Right	I do not smoke	1-3 times
201	22.507	30.7479	Female	Caucasian	No	Single	Graduate School	$75,000 to $99,999	No	Yes	Just Right	I do not smoke	1-3 times
202	22.6153	28.0247	Female	Asian	No	Single	College Graduate	$20,000 to $34,999	No	Yes	Just Right	Less than 5	7 times
205	36.3127	29.5973	Female	Other	Yes	Single	College Graduate	$10,000 to $19,999	No	No	Overweight	I do not smoke	1-3 times
208	30.2303	37.2877	Male	African-American	No	Single	Some College	$20,000 to $34,999	No	Yes	Just Right	I do not smoke	I do not use perfume cologne and/or toliet water
211	32.8798	28.0411	Female	Other	Yes	Domestic Partnership	Graduate School	$35,000 to $49,000	No	Yes	Overweight	I do not smoke	4-6 times
212	24.9216	28.8712	Female	African-American	No	Single	College Graduate	$50,000 to $74,999	Yes	Yes	Overweight	I do not smoke	I do not use perfume cologne and/or toliet water
213	22.6331	33.9	Female	Caucasian	No	Domestic Partnership	College Graduate	$50,000 to $74,999	Yes	Yes	Overweight	I do not smoke	I do not use perfume cologne and/or toliet water
217	20.6343	28.7288	Male	Asian	No	Single	Graduate School	$20,000 to $34,999	No	Yes	Just Right	I do not smoke	I do not use perfume cologne and/or toliet water
218	34.0237	46.2411	Female	Caucasian	No	Married	College Graduate	Do Not Wish To Specify	No	Yes	Overweight	I do not smoke	1-3 times
220	20.5511	20.3178	Male	Asian	No	Single	Some College	$50,000 to $74,999	No	Yes	Underweight	I do not smoke	1-3 times
221	27.0903	26.011	Male	Caucasian	No	Single	College Graduate	Do Not Wish To Specify	No	Yes	Just Right	I do not smoke	I do not use perfume cologne and/or toliet water
222	22.2418	24.1425	Male	Caucasian	No	Single	College Graduate	$20,000 to $34,999	Yes	Yes	Just Right	Less than 5	7 times
224	24.4558	28.8822	Male	Caucasian	No	Single	College Graduate	$50,000 to $74,999	No	Yes	Overweight	Very rarely (e.g. 1 per week)	4-6 times
226	33.6043	43.0575	Female	Caucasian	No	Single	Some College	less than $10,000	No	Yes	Overweight	I do not smoke	I do not use perfume cologne and/or toliet water
228	21.5566	24.6247	Male	Do Not Wish To Specify	Yes	Single	Graduate School	less than $10,000	No	Yes	Just Right	I do not smoke	1-3 times
233	21.7284	25.8219	Male	African-American	No	Single	College Graduate	$20,000 to $34,999	Yes	Yes	Just Right	I do not smoke	1-3 times
235	21.6214	24.6384	Female	Other	Yes	Single	College Graduate	$10,000 to $19,999	Yes	No	Just Right	I do not smoke	7 times
239	28.0558	30.2685	Male	Native American	Yes	Married	College Graduate	$100,000 or more	No	Yes	Overweight	Very rarely (e.g. 1 per week)	7 times
240	57.7409	36.3288	Female	Caucasian	No	Divorced	College Graduate	$35,000 to $49,000	No	Yes	Overweight	I do not smoke	8-13 times
242	25.4153	39.326	Female	African-American	No	Married	Some College	$75,000 to $99,999	Yes	No	Just Right	I do not smoke	14 or more times
243	25.9835	29.8575	Male	African-American	No	Single	Some College	$35,000 to $49,000	No	Yes	Just Right	I do not smoke	I do not use perfume cologne and/or toliet water
246	29.939	42.2849	Female	Caucasian	No	Single	Some High School	$10,000 to $19,999	No	Yes	Overweight	010-020	1-3 times
247	31.2488	35.1479	Female	Caucasian	No	Single	Some College	$20,000 to $34,999	Yes	No	Overweight	010-020	8-13 times
249	24.7567	25.9096	Female	Other	Yes	Domestic Partnership	Some College	$10,000 to $19,999	Yes	Yes	Just Right	I do not smoke	1-3 times
251	25.1988	19.9808	Male	Caucasian	No	Single	Some College	$35,000 to $49,000	No	Yes	Just Right	I do not smoke	4-6 times
253	49.2938	49.4877	Female	Caucasian	No	Married	Some College	$75,000 to $99,999	No	No	Overweight	I do not smoke	4-6 times
256	21.1779	30.5315	Male	African-American	No	Single	College Graduate	less than $10,000	No	Yes	Underweight	I do not smoke	1-3 times
257	23.0861	38.5836	Female	Caucasian	Yes	Domestic Partnership	Graduate School	$35,000 to $49,000	No	No	Just Right	Very rarely (e.g. 1 per week)	I do not use perfume cologne and/or toliet water
258	18.4042	48.0329	Female	Caucasian	No	Single	Graduate School	$50,000 to $74,999	No	Yes	Overweight	I do not smoke	I do not use perfume cologne and/or toliet water
259	40.1596	46.9863	Female	Other	Yes	Divorced	Graduate School	$75,000 to $99,999	Yes	No	Overweight	I do not smoke	14 or more times
260	27.8702	75.789	Male	Caucasian	No	Married	Graduate School	Do Not Wish To Specify	No	Yes	Just Right	I do not smoke	I do not use perfume cologne and/or toliet water
264	20.7547	22.1726	Male	Caucasian	No	Single	College Graduate	$10,000 to $19,999	Yes	Yes	Underweight	I do not smoke	8-13 times
265	26.7484	46.1288	Female	African-American	No	Single	Do Not Wish To Specify	Do Not Wish To Specify	Yes	Yes	Do Not Wish To Specify	Do Not Wish To Specify	7 times
266	29.6202	30.0329	Female	Do Not Wish To Specify	Do Not Wish To Specify	Single	College Graduate	$35,000 to $49,000	Yes	Yes	Just Right	I do not smoke	7 times
267	27.5509	24.3452	Female	African-American	No	Single	College Graduate	less than $10,000	No	No	Overweight	I do not smoke	I do not use perfume cologne and/or toliet water
269	25.8092	57.5151	Female	Other	No	Single	Some College	Do Not Wish To Specify	Yes	Yes	Just Right	I do not smoke	8-13 times
270	22.756	25.8986	Male	Other	No	Single	College Graduate	$20,000 to $34,999	No	No	Just Right	I do not smoke	4-6 times
272	25.3375	30.3973	Female	African-American	No	Single	Graduate School	$35,000 to $49,000	No	Yes	Just Right	I do not smoke	1-3 times
273	32.9404	42.7041	Male	African-American	No	Single	Some College	Do Not Wish To Specify	No	Do Not Wish To Specify	Just Right	010-020	Do Not Wish To Specify
274	38.1289	35.863	Female	African-American	No	Married	Some College	$50,000 to $74,999	No	No	Overweight	I do not smoke	7 times
275	20.5688	30.9233	Female	Caucasian	No	Single	Graduate School	Do Not Wish To Specify	Yes	No	Just Right	I do not smoke	8-13 times
276	39.0165	27.7096	Female	Other	Yes	Single	Some College	$20,000 to $34,999	No	Yes	Overweight	I do not smoke	7 times
278	41.5215	29.6384	Female	African-American	No	Single	Graduate School	$20,000 to $34,999	No	Yes	Overweight	I do not smoke	1-3 times
280	22.1403	46.0904	Male	African-American	Yes	Single	High School Graduate	$20,000 to $34,999	No	Yes	Underweight	I do not smoke	4-6 times
283	30.6939	30.8986	Male	Other	No	Single	Graduate School	$35,000 to $49,000	No	No	Overweight	I do not smoke	I do not use perfume cologne and/or toliet water
287	23.8062	60.8493	Female	Caucasian	No	Married	College Graduate	Do Not Wish To Specify	No	Yes	Do Not Wish To Specify	010-020	I do not use perfume cologne and/or toliet water
288	31.2809	23.8027	Male	Other	Yes	Single	Some College	$20,000 to $34,999	No	Yes	Overweight	I do not smoke	7 times
290	45.7919	38.411	Female	African-American	No	Single	Some College	Do Not Wish To Specify	Yes	Yes	Overweight	I do not smoke	1-3 times
292	21.7751	19.8822	Female	Other	Yes	Single	Some College	less than $10,000	Yes	Yes	Just Right	I do not smoke	1-3 times
297	19.7975	32.989	Female	Caucasian	No	Single	College Graduate	$50,000 to $74,999	Yes	No	Just Right	I do not smoke	7 times
298	21.0498	24.9479	Female	African-American	No	Single	Graduate School	Do Not Wish To Specify	Yes	No	Just Right	I do not smoke	I do not use perfume cologne and/or toliet water
299	25.8684	64.7425	Male	Caucasian	No	Domestic Partnership	Graduate School	Do Not Wish To Specify	Yes	No	Overweight	I do not smoke	I do not use perfume cologne and/or toliet water
301	38.2585	41.2712	Female	Caucasian	No	Divorced	Some College	$35,000 to $49,000	Yes	No	Overweight	I do not smoke	14 or more times
302	27.2284	50.5589	Female	Caucasian	No	Single	High School Graduate	less than $10,000	Yes	No	Overweight	I do not smoke	14 or more times
307	42.3258	49.6795	Male	African-American	No	Separated	Some College	less than $10,000	Yes	No	Overweight	005-010	8-13 times
308	33.2719	22.3178	Female	Other	No	Single	Some College	$100,000 or more	No	Yes	Overweight	010-020	8-13 times
309	23.6311	53.789	Male	Caucasian	No	Single	College Graduate	$50,000 to $74,999	No	Yes	Just Right	20-29	7 times
310	24.4235	43.5781	Female	Caucasian	No	Married	College Graduate	$100,000 or more	No	Yes	Just Right	I do not smoke	I do not use perfume cologne and/or toliet water
311	22.1718	29.5507	Female	Caucasian	No	Single	College Graduate	$35,000 to $49,000	No	Yes	Just Right	005-010	I do not use perfume cologne and/or toliet water
313	37.5773	31.5726	Female	African-American	No	Single	College Graduate	$20,000 to $34,999	No	Yes	Overweight	I do not smoke	4-6 times
315	19.4513	23.8904	Female	Caucasian	No	Single	Some College	Do Not Wish To Specify	Yes	No	Just Right	I do not smoke	1-3 times
317	21.9031	33.4767	Female	Caucasian	No	Married	College Graduate	$35,000 to $49,000	No	Yes	Just Right	I do not smoke	1-3 times
318	25.274	30.1452	Male	Caucasian	No	Single	College Graduate	$20,000 to $34,999	No	No	Just Right	I do not smoke	1-3 times
319	17.7338	27.6521	Female	Caucasian	No	Single	Some College	$10,000 to $19,999	No	Yes	Just Right	I do not smoke	4-6 times
320	29.758	26.4548	Male	African-American	No	Single	High School Graduate	less than $10,000	Yes	No	Just Right	005-010	I do not use perfume cologne and/or toliet water
321	18.8509	21.589	Male	Caucasian	No	Single	Some College	Do Not Wish To Specify	Yes	No	Just Right	I do not smoke	I do not use perfume cologne and/or toliet water
323	28.3937	55.3808	Female	African-American	No	Divorced	Graduate School	$50,000 to $74,999	Yes	No	Overweight	I do not smoke	8-13 times
324	27.1447	50.6219	Female	Caucasian	No	Single	College Graduate	less than $10,000	No	Yes	Overweight	I do not smoke	I do not use perfume cologne and/or toliet water
325	24.4821	35.5233	Female	Caucasian	Yes	Married	College Graduate	$50,000 to $74,999	No	Yes	Overweight	Very rarely (e.g. 1 per week)	I do not use perfume cologne and/or toliet water
326	36.8998	41.9014	Female	Other	No	Married	College Graduate	Do Not Wish To Specify	Do Not Wish To Specify	No	Overweight	I do not smoke	8-13 times
328	20.3803	55.8411	Female	Caucasian	No	Domestic Partnership	Other Education Beyond High School	$20,000 to $34,999	Yes	Yes	Just Right	I do not smoke	7 times
329	24.7094	19.7671	Female	Other	No	Single	Some College	less than $10,000	No	Yes	Just Right	005-010	1-3 times
330	26.5315	22.9836	Female	Other	Yes	Single	College Graduate	$20,000 to $34,999	Yes	No	Just Right	I do not smoke	14 or more times
331	23.412	24.989	Male	Other	Yes	Single	College Graduate	less than $10,000	No	Yes	Just Right	I do not smoke	1-3 times
332	21.8369	23.0658	Female	Asian	No	Single	College Graduate	less than $10,000	No	No	Just Right	I do not smoke	I do not use perfume cologne and/or toliet water
333	29.2813	46.7123	Female	Do Not Wish To Specify	Yes	Domestic Partnership	High School Graduate	less than $10,000	No	No	Overweight	Less than 5	I do not use perfume cologne and/or toliet water
334	25.8586	44.6466	Male	African-American	No	Single	Some College	Do Not Wish To Specify	Yes	No	Underweight	005-010	4-6 times
335	20.4997	19.2795	Male	Other	Yes	Single	High School Graduate	Do Not Wish To Specify	Yes	No	Just Right	I do not smoke	4-6 times
336	23.5104	21.6329	Male	Caucasian	No	Single	Some College	$75,000 to $99,999	No	No	Just Right	Very rarely (e.g. 1 per week)	1-3 times
337	42.1811	32.9041	Female	Other	Yes	Single	College Graduate	Do Not Wish To Specify	No	Yes	Overweight	I do not smoke	7 times
338	38.2588	47.7836	Male	African-American	No	Married	College Graduate	$100,000 or more	No	Yes	Overweight	I do not smoke	I do not use perfume cologne and/or toliet water
341	35.693	60.3151	Male	Caucasian	No	Married	Some College	$35,000 to $49,000	No	Yes	Overweight	I do not smoke	7 times
342	32.9417	38.474	Female	Other	Yes	Single	Some College	$35,000 to $49,000	No	Yes	Overweight	005-010	8-13 times
343	25.7582	59.1671	Female	Caucasian	No	Married	Graduate School	Do Not Wish To Specify	Yes	Yes	Overweight	I do not smoke	I do not use perfume cologne and/or toliet water
344	19.1081	38.1918	Female	Other	No	Married	Graduate School	$50,000 to $74,999	No	Yes	Underweight	I do not smoke	4-6 times
345	20.4418	26.0438	Male	African-American	No	Single	Some High School	Do Not Wish To Specify	Yes	Do Not Wish To Specify	Do Not Wish To Specify	Do Not Wish To Specify	Do Not Wish To Specify
346	18.6082	19.5616	Male	Asian	No	Single	Some College	Do Not Wish To Specify	No	Yes	Underweight	I do not smoke	1-3 times
347	24.544	23.8658	Female	Asian	No	Single	College Graduate	$100,000 or more	No	Yes	Just Right	I do not smoke	I do not use perfume cologne and/or toliet water
348	21.8687	27.7205	Male	Caucasian	No	Single	Some College	$75,000 to $99,999	Yes	No	Just Right	I do not smoke	I do not use perfume cologne and/or toliet water
349	28.6281	43.0301	Male	Other	Yes	Married	High School Graduate	$10,000 to $19,999	No	No	Just Right	Less than 5	I do not use perfume cologne and/or toliet water
350	23.6081	34.3644	Male	Caucasian	No	Single	College Graduate	Do Not Wish To Specify	No	Yes	Just Right	I do not smoke	I do not use perfume cologne and/or toliet water
351	26.0068	24.8932	Male	Other	Yes	Single	High School Graduate	Do Not Wish To Specify	Yes	No	Just Right	I do not smoke	I do not use perfume cologne and/or toliet water
352	28.8059	41.9918	Female	Caucasian	No	Single	Some College	$35,000 to $49,000	No	Yes	Overweight	I do not smoke	1-3 times
354	40.2453	61.7808	Female	African-American	No	Married	Some College	$20,000 to $34,999	Yes	Yes	Overweight	I do not smoke	I do not use perfume cologne and/or toliet water
356	24.1157	22.2849	Male	Other	No	Single	Some College	Do Not Wish To Specify	No	Yes	Overweight	Very rarely (e.g. 1 per week)	I do not use perfume cologne and/or toliet water
357	25.4713	47.9123	Male	Other	Yes	Single	Some College	$20,000 to $34,999	No	Yes	Just Right	010-020	1-3 times
359	23.6958	31.989	Male	Other	Yes	Single	College Graduate	$35,000 to $49,000	No	Yes	Just Right	I do not smoke	1-3 times
360	22.9005	26.6	Female	Asian	No	Single	Graduate School	$35,000 to $49,000	No	Yes	Just Right	I do not smoke	I do not use perfume cologne and/or toliet water
363	33.1372	21.2712	Male	African-American	No	Single	Some College	Do Not Wish To Specify	No	No	Overweight	I do not smoke	4-6 times
364	23.91	32.3945	Female	Other	No	Married	College Graduate	$50,000 to $74,999	Yes	No	Just Right	I do not smoke	7 times
365	26.1953	20.5479	Female	Other	Yes	Single	Some College	less than $10,000	No	Yes	Just Right	I do not smoke	1-3 times
366	69.2973	40.0137	Male	Other	Yes	Single	Graduate School	$10,000 to $19,999	Yes	Yes	Just Right	I do not smoke	I do not use perfume cologne and/or toliet water
369	25.6059	45.5808	Female	Caucasian	No	Single	Some College	less than $10,000	Yes	Yes	Overweight	010-020	14 or more times
371	19.3852	42.1452	Female	Other	Yes	Single	Some College	$20,000 to $34,999	Yes	No	Just Right	005-010	1-3 times
373	28.3974	24.6712	Male	Other	Yes	Single	High School Graduate	$20,000 to $34,999	Yes	Yes	Just Right	I do not smoke	1-3 times
374	33.2407	39.1452	Female	Caucasian	Yes	Single	High School Graduate	less than $10,000	No	No	Overweight	Less than 5	4-6 times
376	21.1858	24.5096	Female	Caucasian	No	Single	College Graduate	Do Not Wish To Specify	No	No	Just Right	Very rarely (e.g. 1 per week)	7 times
377	28.8059	60.3973	Female	Caucasian	No	Married	High School Graduate	$35,000 to $49,000	Yes	No	Overweight	I do not smoke	1-3 times
379	24.7945	24.5973	Male	Caucasian	No	Single	Graduate School	$20,000 to $34,999	No	Yes	Just Right	Very rarely (e.g. 1 per week)	I do not use perfume cologne and/or toliet water
380	19.6856	27.274	Male	Caucasian	No	Single	Some College	less than $10,000	No	Yes	Just Right	I do not smoke	I do not use perfume cologne and/or toliet water
381	29.1923	36.6274	Female	African-American	Yes	Domestic Partnership	Graduate School	$20,000 to $34,999	No	Yes	Just Right	I do not smoke	1-3 times
382	17.5757	25.7068	Female	African-American	No	Single	Some College	$10,000 to $19,999	Yes	Yes	Just Right	I do not smoke	I do not use perfume cologne and/or toliet water
384	19.4272	23.4575	Female	Caucasian	Yes	Single	College Graduate	less than $10,000	No	No	Just Right	I do not smoke	I do not use perfume cologne and/or toliet water
385	52.4567	26.2712	Female	Other	Yes	Single	College Graduate	$100,000 or more	Yes	No	Overweight	Very rarely (e.g. 1 per week)	4-6 times
386	25.5178	40.7507	Female	Other	Yes	Single	College Graduate	$35,000 to $49,000	No	Yes	Overweight	Very rarely (e.g. 1 per week)	I do not use perfume cologne and/or toliet water
388	20.1562	32.7397	Female	Asian	No	Single	College Graduate	Do Not Wish To Specify	Yes	No	Just Right	I do not smoke	1-3 times
391	25.7832	38.4795	Male	Caucasian	No	Divorced	Some College	$50,000 to $74,999	Yes	Yes	Overweight	I do not smoke	I do not use perfume cologne and/or toliet water
393	N/A	35.6192	Male	Caucasian	No	Married	College Graduate	$50,000 to $74,999	Yes	Yes	Overweight	I do not smoke	1-3 times
394	27.5377	31.5315	Female	Caucasian	No	Single	College Graduate	$35,000 to $49,000	No	Yes	Overweight	I do not smoke	1-3 times
396	32.6106	27.3178	Female	African-American	No	Married	Some College	$20,000 to $34,999	No	Yes	Overweight	I do not smoke	8-13 times
397	24.0007	35.0329	Female	Other	No	Single	Some College	Do Not Wish To Specify	Yes	Yes	Overweight	I do not smoke	7 times
399	48.8539	21.789	Female	African-American	No	Domestic Partnership	Some College	$100,000 or more	Yes	No	Overweight	I do not smoke	8-13 times
401	22.3538	46.7342	Female	Caucasian	No	Single	College Graduate	$20,000 to $34,999	Yes	Yes	Just Right	40 or more	8-13 times
403	31.7284	34.3	Male	African-American	No	Single	Some High School	Do Not Wish To Specify	Yes	Do Not Wish To Specify	Do Not Wish To Specify	I do not smoke	1-3 times
404	17.3187	19.3644	Female	Caucasian	No	Single	High School Graduate	$50,000 to $74,999	No	Yes	Just Right	I do not smoke	4-6 times
405	44.6187	20.1589	Male	Asian	No	Single	Some College	$20,000 to $34,999	No	Yes	Just Right	010-020	I do not use perfume cologne and/or toliet water
406	30.2716	48.9589	Male	Other	Yes	Do Not Wish To Specify	College Graduate	Do Not Wish To Specify	Yes	Yes	Overweight	I do not smoke	Do Not Wish To Specify
407	24.2468	36.5014	Male	Other	Yes	Single	High School Graduate	less than $10,000	No	Yes	Underweight	I do not smoke	I do not use perfume cologne and/or toliet water
409	N/A	36.0027	Male	Caucasian	Do Not Wish To Specify	Married	High School Graduate	Do Not Wish To Specify	Do Not Wish To Specify	Do Not Wish To Specify	Just Right	Less than 5	1-3 times
410	35.3212	28.2055	Male	Other	Yes	Single	Some High School	Do Not Wish To Specify	Yes	No	Overweight	005-010	7 times
411	18.0662	38.9425	Female	Caucasian	No	Divorced	Some College	$20,000 to $34,999	No	Yes	Just Right	I do not smoke	I do not use perfume cologne and/or toliet water
413	31.4368	40.7753	Male	Other	Yes	Single	College Graduate	$35,000 to $49,000	Yes	Yes	Overweight	010-020	4-6 times
414	25.698	28.1671	Female	Do Not Wish To Specify	Do Not Wish To Specify	Do Not Wish To Specify	Do Not Wish To Specify	Do Not Wish To Specify	Do Not Wish To Specify	Do Not Wish To Specify	Do Not Wish To Specify	I do not smoke	Do Not Wish To Specify
417	25.4654	20.0932	Male	African-American	No	Single	Some College	$100,000 or more	Yes	No	Just Right	I do not smoke	7 times
420	22.0415	36.2932	Female	Caucasian	No	Domestic Partnership	High School Graduate	$10,000 to $19,999	Yes	No	Just Right	I do not smoke	I do not use perfume cologne and/or toliet water
421	24.169	39.7151	Female	Other	No	Married	Some College	$35,000 to $49,000	No	Yes	Overweight	I do not smoke	1-3 times
422	32.7735	55.7	Male	Caucasian	No	Divorced	Graduate School	Do Not Wish To Specify	No	Yes	Just Right	I do not smoke	I do not use perfume cologne and/or toliet water
425	32.6759	36.7973	Female	African-American	No	Single	High School Graduate	less than $10,000	No	Yes	Overweight	Less than 5	1-3 times
426	27.435	42.3699	Male	Caucasian	Yes	Single	Some College	$50,000 to $74,999	No	Yes	Just Right	010-020	1-3 times
427	29.9684	21.2055	Male	African-American	No	Single	Some College	Do Not Wish To Specify	Yes	No	Just Right	I do not smoke	8-13 times
429	26.3142	26.5644	Male	Other	Yes	Single	Some College	$75,000 to $99,999	No	Yes	Overweight	I do not smoke	1-3 times
431	25.7515	27.074	Female	Caucasian	No	Single	College Graduate	Do Not Wish To Specify	Yes	Yes	Just Right	I do not smoke	8-13 times
432	23.5245	43.1973	Male	African-American	No	Single	Some College	less than $10,000	Yes	Yes	Just Right	I do not smoke	1-3 times
433	20.2474	64.7671	Male	Caucasian	No	Single	High School Graduate	$50,000 to $74,999	Yes	No	Underweight	010-020	4-6 times
434	24.3152	22.737	Female	Caucasian	No	Single	Some College	$100,000 or more	No	Yes	Overweight	Less than 5	8-13 times
435	30.0092	33.6247	Male	African-American	No	Married	High School Graduate	$35,000 to $49,000	No	Yes	Overweight	I do not smoke	4-6 times
436	22.695	29.1699	Male	Other	No	Single	Some College	less than $10,000	No	Yes	Just Right	I do not smoke	7 times
439	N/A	35.2301	Male	Other	No	Married	Graduate School	Do Not Wish To Specify	No	Yes	Overweight	I do not smoke	8-13 times
441	15.9702	19.9562	Male	African-American	No	Single	Some High School	Do Not Wish To Specify	No	Yes	Underweight	005-010	4-6 times
442	21.8339	25.3315	Female	African-American	No	Single	Some High School	$35,000 to $49,000	Yes	Yes	Underweight	40 or more	1-3 times
445	35.9184	47.6301	Female	African-American	No	Single	Other Education Beyond High School	Do Not Wish To Specify	Yes	No	Do Not Wish To Specify	005-010	I do not use perfume cologne and/or toliet water
448	37.1574	49.4274	Male	Caucasian	No	Single	Some College	Do Not Wish To Specify	No	Yes	Overweight	005-010	I do not use perfume cologne and/or toliet water
449	33.8834	55.1808	Female	Caucasian	No	Married	Graduate School	$100,000 or more	No	Yes	Overweight	I do not smoke	4-6 times
454	24.6644	25.4027	Female	Caucasian	No	Single	Some College	$75,000 to $99,999	No	Yes	Just Right	Less than 5	14 or more times
455	24.2722	51.2712	Female	Caucasian	No	Married	High School Graduate	$35,000 to $49,000	No	Yes	Just Right	I do not smoke	8-13 times
456	31.7457	43.0658	Female	Caucasian	No	Married	Graduate School	$100,000 or more	No	Yes	Overweight	I do not smoke	7 times
457	21.4268	21.0192	Female	African-American	No	Single	Some College	$20,000 to $34,999	Yes	Yes	Just Right	I do not smoke	4-6 times
458	30.3059	44.0849	Female	African-American	No	Widowed	Some College	less than $10,000	No	Yes	Just Right	I do not smoke	I do not use perfume cologne and/or toliet water
459	28.1321	43.6301	Female	African-American	No	Married	Some High School	less than $10,000	No	Yes	Just Right	005-010	4-6 times
460	25.5036	19.2849	Male	Caucasian	No	Single	Some College	less than $10,000	No	Yes	Just Right	Less than 5	I do not use perfume cologne and/or toliet water
461	22.1388	46.8712	Female	Caucasian	No	Divorced	College Graduate	$35,000 to $49,000	No	No	Just Right	I do not smoke	I do not use perfume cologne and/or toliet water
463	30.7937	32.2164	Male	Other	Yes	Single	Some College	Do Not Wish To Specify	No	Yes	Just Right	005-010	1-3 times
464	34.4237	24.6712	Female	Other	Yes	Single	Some College	less than $10,000	Yes	No	Overweight	I do not smoke	7 times
465	54.9346	51.726	Female	Other	Yes	Married	Some College	$35,000 to $49,000	No	Yes	Overweight	Less than 5	8-13 times
466	18.194	30.0438	Male	Caucasian	Yes	Single	Graduate School	$20,000 to $34,999	Yes	Yes	Just Right	I do not smoke	I do not use perfume cologne and/or toliet water
468	23.9185	39.3205	Male	Do Not Wish To Specify	No	Single	Other	Do Not Wish To Specify	Yes	No	Underweight	I do not smoke	Do Not Wish To Specify
469	27.532	45.0521	Female	African-American	No	Single	High School Graduate	Do Not Wish To Specify	Yes	Do Not Wish To Specify	Do Not Wish To Specify	Do Not Wish To Specify	Do Not Wish To Specify
470	22.3948	42.4575	Male	Native American	Yes	Single	High School Graduate	less than $10,000	No	No	Underweight	005-010	4-6 times
471	28.7134	39.7397	Female	Asian	No	Married	College Graduate	$75,000 to $99,999	No	No	Overweight	I do not smoke	4-6 times
472	23.044	55.2082	Female	Caucasian	No	Married	College Graduate	$100,000 or more	No	No	Just Right	I do not smoke	I do not use perfume cologne and/or toliet water
473	N/A	61.0137	Female	Caucasian	No	Married	Graduate School	Do Not Wish To Specify	No	Yes	Just Right	I do not smoke	8-13 times
474	20.6946	20.6712	Female	Asian	No	Single	Some College	$75,000 to $99,999	No	Yes	Just Right	I do not smoke	I do not use perfume cologne and/or toliet water
475	23.346	24.8137	Male	African-American	No	Single	Some College	less than $10,000	Yes	Yes	Just Right	I do not smoke	I do not use perfume cologne and/or toliet water
476	48.6195	24.6822	Male	Caucasian	No	Single	College Graduate	less than $10,000	No	Yes	Just Right	I do not smoke	I do not use perfume cologne and/or toliet water
477	27.7743	35.0767	Male	Caucasian	No	Single	Graduate School	Do Not Wish To Specify	Yes	No	Overweight	I do not smoke	I do not use perfume cologne and/or toliet water
480	19.3078	44.0548	Male	Asian	No	Single	College Graduate	$50,000 to $74,999	Yes	No	Overweight	I do not smoke	7 times
481	20.7927	28.5945	Male	Caucasian	No	Single	Graduate School	$10,000 to $19,999	No	No	Underweight	Less than 5	4-6 times
482	26.9643	55.8356	Male	Caucasian	No	Single	College Graduate	$10,000 to $19,999	No	Yes	Overweight	I do not smoke	1-3 times
483	27.8637	58.6849	Female	Caucasian	No	Divorced	College Graduate	Do Not Wish To Specify	No	Yes	Overweight	I do not smoke	I do not use perfume cologne and/or toliet water
484	22.49	29.1178	Male	African-American	No	Single	Some High School	less than $10,000	Yes	Do Not Wish To Specify	Do Not Wish To Specify	Do Not Wish To Specify	Do Not Wish To Specify
490	32.2945	47.4932	Male	African-American	No	Separated	High School Graduate	$35,000 to $49,000	Yes	Yes	Overweight	Less than 5	7 times
491	34.4079	53.6685	Female	African-American	Yes	Separated	Some High School	$10,000 to $19,999	No	No	Overweight	I do not smoke	4-6 times
493	21.6986	24.4055	Male	Caucasian	No	Single	College Graduate	$35,000 to $49,000	No	Yes	Just Right	I do not smoke	4-6 times
494	19.3062	48.1479	Male	African-American	No	Domestic Partnership	Some College	Do Not Wish To Specify	Yes	Yes	Underweight	005-010	I do not use perfume cologne and/or toliet water
495	23.2309	27.3205	Female	Asian	No	Single	College Graduate	$75,000 to $99,999	No	Yes	Just Right	I do not smoke	7 times
496	22.7688	23.937	Female	Asian	No	Single	College Graduate	$50,000 to $74,999	Yes	No	Just Right	I do not smoke	I do not use perfume cologne and/or toliet water
497	24.6644	28.0329	Female	African-American	No	Single	College Graduate	Do Not Wish To Specify	No	Yes	Overweight	Very rarely (e.g. 1 per week)	I do not use perfume cologne and/or toliet water
498	26.4159	41.0795	Male	Do Not Wish To Specify	Do Not Wish To Specify	Do Not Wish To Specify	High School Graduate	Do Not Wish To Specify	No	Yes	Do Not Wish To Specify	I do not smoke	Do Not Wish To Specify
500	20.6934	61.0932	Female	Caucasian	No	Single	Graduate School	$35,000 to $49,000	No	Yes	Just Right	I do not smoke	7 times
501	26.8787	38.937	Male	Caucasian	No	Single	College Graduate	$10,000 to $19,999	No	Yes	Overweight	I do not smoke	I do not use perfume cologne and/or toliet water
502	30.7787	52.3808	Male	Caucasian	No	Domestic Partnership	College Graduate	$100,000 or more	Yes	Yes	Overweight	I do not smoke	14 or more times
503	20.6015	24.1342	Female	Caucasian	No	Single	Some College	Do Not Wish To Specify	No	Yes	Underweight	005-010	4-6 times
504	23.2602	23.7288	Female	Caucasian	No	Single	College Graduate	$50,000 to $74,999	No	Yes	Overweight	Very rarely (e.g. 1 per week)	I do not use perfume cologne and/or toliet water
505	21.1592	27.0027	Male	Asian	No	Single	Graduate School	$20,000 to $34,999	No	Yes	Just Right	I do not smoke	4-6 times
506	22.6599	29.1671	Female	Caucasian	No	Married	College Graduate	$35,000 to $49,000	No	No	Just Right	I do not smoke	8-13 times
507	27.2392	50.9014	Female	Caucasian	No	Domestic Partnership	College Graduate	$50,000 to $74,999	No	Yes	Overweight	I do not smoke	I do not use perfume cologne and/or toliet water
508	24.9925	62.9342	Male	Caucasian	No	Married	College Graduate	$35,000 to $49,000	Yes	Yes	Just Right	I do not smoke	1-3 times
509	27.298	25.2658	Male	Other	Yes	Single	High School Graduate	$20,000 to $34,999	No	Yes	Just Right	I do not smoke	1-3 times
510	22.7263	20.1315	Female	Caucasian	No	Single	Some College	$50,000 to $74,999	Yes	Yes	Just Right	I do not smoke	I do not use perfume cologne and/or toliet water
511	19.4711	30.1205	Female	Other	Yes	Single	College Graduate	$50,000 to $74,999	Yes	Yes	Just Right	I do not smoke	4-6 times
516	19.9344	66.0493	Female	Caucasian	No	Married	College Graduate	$100,000 or more	No	Yes	Just Right	I do not smoke	8-13 times
519	22.084	38.4849	Female	Caucasian	Yes	Single	College Graduate	$50,000 to $74,999	Yes	Yes	Just Right	I do not smoke	8-13 times
520	25.06	51.663	Male	Other	Yes	Single	Some College	$10,000 to $19,999	No	Yes	Just Right	I do not smoke	1-3 times
523	25.734	56.2603	Male	African-American	No	Separated	Some High School	$20,000 to $34,999	No	Yes	Just Right	Less than 5	Do Not Wish To Specify
524	26.3608	44.9479	Female	African-American	No	Single	Other	Do Not Wish To Specify	Yes	Yes	Underweight	005-010	7 times
526	21.6465	43.0849	Male	Native American	No	Married	High School Graduate	$50,000 to $74,999	No	Yes	Just Right	I do not smoke	1-3 times
527	21.2478	58.4575	Female	Caucasian	No	Divorced	Graduate School	less than $10,000	Yes	Yes	Overweight	I do not smoke	1-3 times
529	25.6379	21.674	Female	Caucasian	No	Do Not Wish To Specify	Some College	Do Not Wish To Specify	Yes	No	Just Right	Do Not Wish To Specify	4-6 times
530	36.1405	32.7726	Female	African-American	Yes	Single	Some College	$10,000 to $19,999	Yes	Yes	Overweight	010-020	1-3 times
532	21.0292	25.5479	Female	Asian	No	Single	College Graduate	$100,000 or more	No	Yes	Overweight	I do not smoke	8-13 times
535	20.0623	51.1753	Female	Caucasian	No	Single	Graduate School	$100,000 or more	No	Yes	Just Right	I do not smoke	7 times
537	24.331	29.1781	Male	Asian	No	Single	High School Graduate	Do Not Wish To Specify	No	Yes	Just Right	Less than 5	1-3 times
539	27.6095	49.2	Male	African-American	No	Single	Some College	less than $10,000	Yes	Yes	Just Right	010-020	8-13 times
540	21.3068	47.526	Male	Caucasian	No	Married	High School Graduate	Do Not Wish To Specify	Yes	Yes	Just Right	I do not smoke	I do not use perfume cologne and/or toliet water
541	32.751	44.8959	Male	Caucasian	No	Divorced	Some College	$20,000 to $34,999	No	Yes	Overweight	Less than 5	7 times
542	20.3971	21.0575	Female	African-American	Yes	Single	High School Graduate	$20,000 to $34,999	Yes	No	Just Right	I do not smoke	1-3 times
544	17.385	32.8904	Male	Other	Yes	Divorced	High School Graduate	less than $10,000	Yes	Yes	Overweight	I do not smoke	I do not use perfume cologne and/or toliet water
545	27.3836	35.5014	Male	Caucasian	No	Married	Graduate School	$75,000 to $99,999	No	Yes	Overweight	Very rarely (e.g. 1 per week)	7 times
548	33.6327	37.1014	Male	Do Not Wish To Specify	Yes	Single	High School Graduate	less than $10,000	Yes	No	Just Right	20-29	I do not use perfume cologne and/or toliet water
549	29.9195	41.9123	Male	Other	Yes	Single	High School Graduate	less than $10,000	No	Yes	Just Right	005-010	1-3 times
551	23.5704	35.274	Male	Caucasian	No	Married	Some College	$20,000 to $34,999	Yes	No	Overweight	I do not smoke	I do not use perfume cologne and/or toliet water
552	22.2367	39.2082	Male	Other	Do Not Wish To Specify	Married	Some College	Do Not Wish To Specify	Do Not Wish To Specify	Yes	Just Right	I do not smoke	I do not use perfume cologne and/or toliet water
553	30.0463	57.4849	Female	Caucasian	No	Widowed	Some College	$20,000 to $34,999	Yes	Yes	Overweight	I do not smoke	1-3 times
554	31.2833	39.1041	Female	Other	Yes	Single	Some High School	N/A	N/A	N/A	N/A	N/A
555	23.1876	22.9644	Male	Caucasian	No	Single	College Graduate	$20,000 to $34,999	No	No	Just Right	I do not smoke	I do not use perfume cologne and/or toliet water
556	25.698	22.5726	Female	Caucasian	No	Single	College Graduate	less than $10,000	No	Yes	Just Right	I do not smoke	I do not use perfume cologne and/or toliet water
557	26.3909	41.4795	Female	Asian	No	Single	College Graduate	less than $10,000	No	No	Overweight	I do not smoke	I do not use perfume cologne and/or toliet water
558	27.8718	47.4904	Male	African-American	No	Married	College Graduate	$35,000 to $49,000	Yes	No	Just Right	I do not smoke	14 or more times
559	26.5574	53.5863	Male	Caucasian	No	Single	Graduate School	Do Not Wish To Specify	Yes	Yes	Overweight	I do not smoke	1-3 times
562	21.8551	19.0658	Female	Caucasian	No	Single	High School Graduate	less than $10,000	Yes	Yes	Just Right	I do not smoke	8-13 times
563	27.8201	38.7425	Female	African-American	No	Married	College Graduate	$75,000 to $99,999	Yes	No	Overweight	I do not smoke	8-13 times
564	23.7985	34.3123	Male	Caucasian	No	Single	Graduate School	less than $10,000	No	Yes	Just Right	I do not smoke	1-3 times
565	20.8954	34.0301	Female	Other	Yes	Single	Some High School	Do Not Wish To Specify	No	Yes	Just Right	010-020	14 or more times
567	23.3204	19.8548	Female	Caucasian	No	Single	Some College	Do Not Wish To Specify	Yes	No	Just Right	010-020	4-6 times
568	30.0481	31	Female	Other	Yes	Single	College Graduate	$20,000 to $34,999	No	Yes	Overweight	Very rarely (e.g. 1 per week)	I do not use perfume cologne and/or toliet water
570	27.7639	52.2904	Female	Asian	No	Married	College Graduate	$50,000 to $74,999	No	No	Overweight	I do not smoke	1-3 times
572	22.2668	60.1041	Female	Caucasian	No	Divorced	High School Graduate	$10,000 to $19,999	No	No	Just Right	005-010	1-3 times
573	28.0517	28.0877	Male	Other	Yes	Single	Other	Do Not Wish To Specify	Yes	Yes	Overweight	Do Not Wish To Specify	Do Not Wish To Specify
574	32.6025	46.3205	Male	Caucasian	No	Divorced	Some College	less than $10,000	No	Yes	Overweight	20-29	8-13 times
575	24.3159	25.9452	Male	Other	Yes	Single	High School Graduate	less than $10,000	Yes	No	Just Right	I do not smoke	4-6 times
576	22.6004	30.526	Female	Caucasian	Yes	Married	College Graduate	Do Not Wish To Specify	No	No	Just Right	Less than 5	8-13 times
577	22.2519	37.4822	Female	Asian	No	Single	Graduate School	$35,000 to $49,000	No	Yes	Overweight	I do not smoke	1-3 times
580	22.3984	24.0055	Male	Caucasian	No	Domestic Partnership	College Graduate	$10,000 to $19,999	No	Yes	Just Right	Very rarely (e.g. 1 per week)	I do not use perfume cologne and/or toliet water
581	21.4981	21.0192	Female	Asian	No	Single	Some College	$75,000 to $99,999	Yes	Yes	Just Right	I do not smoke	1-3 times
582	23.9319	42.063	Male	Caucasian	No	Domestic Partnership	High School Graduate	Do Not Wish To Specify	Yes	Yes	Just Right	010-020	7 times
583	25.5078	29.9	Female	Caucasian	No	Single	College Graduate	$50,000 to $74,999	No	Yes	Overweight	Very rarely (e.g. 1 per week)	7 times
700	31.0865	22.2438	Female	Do Not Wish To Specify	Do Not Wish To Specify	Do Not Wish To Specify	Do Not Wish To Specify	Do Not Wish To Specify	Yes	Yes	Overweight	I do not smoke	14 or more times
701	21.9985	39.3918	Male	Caucasian	No	Single	Some College	Do Not Wish To Specify	Yes	Yes	Just Right	I do not smoke	8-13 times
702	24.9097	52.9507	Female	African-American	No	Single	Other Education Beyond High School	$35,000 to $49,000	Yes	Yes	Just Right	005-010	4-6 times
703	24.3339	32.2219	Female	Caucasian	No	Married	Graduate School	$75,000 to $99,999	Yes	Yes	Overweight	I do not smoke	4-6 times
704	31.1473	30.611	Female	Caucasian	No	Single	College Graduate	$20,000 to $34,999	Yes	Yes	Overweight	005-010	4-6 times
705	21.304	23.3973	Male	African-American	No	Single	High School Graduate	less than $10,000	Yes	Yes	Underweight	005-010	I do not use perfume cologne and/or toliet water
706	22.79	36.3068	Female	African-American	No	Single	Graduate School	$50,000 to $74,999	No	Yes	Just Right	I do not smoke	7 times
707	22.017	29.6521	Male	African-American	No	Single	College Graduate	$20,000 to $34,999	No	No	Underweight	I do not smoke	I do not use perfume cologne and/or toliet water
708	27.6817	47.9562	Female	African-American	No	Single	Some College	Do Not Wish To Specify	Yes	Yes	Overweight	005-010	1-3 times
709	30.1235	58.1836	Male	Caucasian	No	Single	College Graduate	less than $10,000	Yes	Yes	Overweight	I do not smoke	I do not use perfume cologne and/or toliet water
710	28.6554	45.0685	Female	Caucasian	No	Single	Graduate School	Do Not Wish To Specify	No	Yes	Overweight	I do not smoke	7 times
711	43.5659	51.4301	Female	African-American	No	Married	Other Education Beyond High School	$75,000 to $99,999	No	No	Overweight	Less than 5	8-13 times
712	27.1333	29.9151	Male	Caucasian	No	Domestic Partnership	College Graduate	$75,000 to $99,999	No	Yes	Overweight	I do not smoke	1-3 times
713	36.631	27.1671	Female	African-American	No	Domestic Partnership	College Graduate	less than $10,000	Yes	Yes	Overweight	I do not smoke	1-3 times
714	24.2793	51.0822	Male	African-American	No	Single	College Graduate	Do Not Wish To Specify	Yes	No	Just Right	010-020	14 or more times
715	26.6442	57.8	Female	Caucasian	No	Married	Graduate School	$50,000 to $74,999	No	Yes	Overweight	I do not smoke	I do not use perfume cologne and/or toliet water
716	33.1006	47.7753	Male	Caucasian	No	Single	College Graduate	$50,000 to $74,999	Yes	No	Overweight	010-020	1-3 times
719	29.2858	39.1342	Female	African-American	No	Separated	Some College	$75,000 to $99,999	No	Yes	Overweight	20-29	8-13 times
720	22.7219	24.811	Female	Other	No	Single	College Graduate	$20,000 to $34,999	No	Yes	Just Right	I do not smoke	1-3 times
721	23.5716	65.5	Female	Other	N/A	N/A	N/A	N/A	N/A	N/A	N/A	N/A	8-13 times
723	21.9459	19.2603	Male	Caucasian	No	Single	High School Graduate	$20,000 to $34,999	No	Yes	Just Right	Less than 5	1-3 times
724	22.6252	29.5945	Male	Other	Yes	Single	College Graduate	$35,000 to $49,000	No	Yes	Just Right	I do not smoke	7 times
725	25.3422	36.3041	Male	Other	Yes	Separated	College Graduate	$20,000 to $34,999	No	Yes	Overweight	I do not smoke	I do not use perfume cologne and/or toliet water
727	21.271	45.3014	Male	Caucasian	No	Married	Graduate School	Do Not Wish To Specify	No	Yes	Just Right	I do not smoke	I do not use perfume cologne and/or toliet water
728	25.1393	27.8301	Male	African-American	No	Single	Some College	Do Not Wish To Specify	No	Yes	Just Right	005-010	1-3 times
731	31.4597	35.9945	Male	Caucasian	No	Single	High School Graduate	$10,000 to $19,999	No	Yes	Overweight	30-39	I do not use perfume cologne and/or toliet water
732	25.2248	42.263	Female	Caucasian	No	Single	Some College	less than $10,000	No	No	Just Right	20-29	8-13 times
733	19.7704	26.3616	Female	Caucasian	No	Single	College Graduate	$20,000 to $34,999	No	Yes	Just Right	I do not smoke	1-3 times
735	29.4539	46.8329	Male	African-American	No	Domestic Partnership	Some College	$10,000 to $19,999	No	Yes	Overweight	010-020	7 times
737	29.44	48.9644	Male	African-American	No	Married	College Graduate	$10,000 to $19,999	Yes	Yes	Overweight	005-010	4-6 times
738	22.7765	37.9918	Female	Caucasian	No	Single	College Graduate	$10,000 to $19,999	No	Yes	Just Right	I do not smoke	4-6 times
739	30.5833	36.4	Male	Native American	Yes	Single	Grades 1-8	less than $10,000	Yes	Yes	Just Right	I do not smoke	7 times
740	23.5413	30.1288	Male	Asian	No	Single	Graduate School	$75,000 to $99,999	Yes	No	Just Right	I do not smoke	I do not use perfume cologne and/or toliet water
743	26.0953	42.8548	Female	Other	Yes	Single	Some College	$10,000 to $19,999	No	No	Just Right	005-010	4-6 times
745	31.8045	38.1397	Male	Other	Yes	Single	High School Graduate	less than $10,000	Yes	Yes	Overweight	I do not smoke	7 times
746	20.558	63.7479	Female	Caucasian	No	Single	College Graduate	Do Not Wish To Specify	Yes	No	Just Right	I do not smoke	I do not use perfume cologne and/or toliet water
748	25.6966	30.389	Male	African-American	No	Married	College Graduate	Do Not Wish To Specify	No	Yes	Just Right	I do not smoke	1-3 times
749	26.2891	28.0712	Female	Caucasian	Yes	Single	Graduate School	$50,000 to $74,999	No	Yes	Overweight	I do not smoke	1-3 times
750	34.9274	30.6247	Female	African-American	No	Married	Do Not Wish To Specify	Do Not Wish To Specify	No	Yes	Just Right	Do Not Wish To Specify	1-3 times
751	28.8158	32.2822	Male	African-American	No	Single	College Graduate	$10,000 to $19,999	No	Yes	Just Right	I do not smoke	1-3 times
752	21.551	44.4548	Female	Caucasian	No	Married	Graduate School	$100,000 or more	No	No	Just Right	005-010	7 times
753	21.9176	24.0493	Male	African-American	No	Single	Some College	Do Not Wish To Specify	No	Yes	Just Right	005-010	1-3 times
754	22.1736	23.6137	Male	Asian	No	Single	College Graduate	less than $10,000	Yes	Yes	Just Right	Less than 5	I do not use perfume cologne and/or toliet water
755	22.6627	44.0767	Male	Caucasian	No	Married	Graduate School	$100,000 or more	Yes	Yes	Overweight	Very rarely (e.g. 1 per week)	I do not use perfume cologne and/or toliet water
756	30.7875	30.8603	Female	African-American	No	Single	Graduate School	$50,000 to $74,999	Yes	No	Overweight	I do not smoke	4-6 times
760	23.1049	25.9096	Male	African-American	No	Single	College Graduate	$20,000 to $34,999	Yes	No	Just Right	I do not smoke	I do not use perfume cologne and/or toliet water
761	20.0973	58.6904	Female	Caucasian	No	Married	Some College	$100,000 or more	No	No	Just Right	I do not smoke	8-13 times
762	20.3447	42.0027	Female	Caucasian	No	Single	Graduate School	$50,000 to $74,999	No	Yes	Just Right	I do not smoke	1-3 times
763	25.4779	36.9836	Female	African-American	No	Single	Graduate School	$50,000 to $74,999	Yes	Yes	Just Right	I do not smoke	4-6 times
764	24.7051	64.5671	Male	Caucasian	No	Single	High School Graduate	$10,000 to $19,999	No	No	Underweight	I do not smoke	I do not use perfume cologne and/or toliet water
765	20.2538	23.0767	Female	Caucasian	No	Single	College Graduate	$20,000 to $34,999	Yes	Yes	Just Right	I do not smoke	1-3 times
766	30.6374	31.5014	Female	African-American	No	Married	Some College	$35,000 to $49,000	No	Yes	Overweight	I do not smoke	1-3 times
767	16.4482	60.5123	Female	Caucasian	No	Single	College Graduate	$35,000 to $49,000	No	Yes	Underweight	I do not smoke	7 times
771	30.2987	64.4356	Male	Caucasian	No	Married	Graduate School	Do Not Wish To Specify	No	Yes	Just Right	I do not smoke	I do not use perfume cologne and/or toliet water
772	22.4676	21.4822	Male	Caucasian	No	Single	Some College	$20,000 to $34,999	No	No	Just Right	I do not smoke	8-13 times
774	28.7197	23.5589	Male	African-American	No	Single	Some College	$10,000 to $19,999	No	Yes	Overweight	I do not smoke	I do not use perfume cologne and/or toliet water
775	21.2562	31.4603	Male	Caucasian	No	Single	Graduate School	$35,000 to $49,000	No	Yes	Just Right	I do not smoke	I do not use perfume cologne and/or toliet water
776	26.7304	41.989	Male	African-American	No	Domestic Partnership	Some College	$20,000 to $34,999	Yes	No	Overweight	005-010	4-6 times
778	24.3599	21.0301	Male	Caucasian	Yes	Single	Some High School	less than $10,000	Yes	No	Just Right	Very rarely (e.g. 1 per week)	7 times
782	25.1953	41.8411	Female	African-American	No	Married	High School Graduate	$10,000 to $19,999	Yes	Yes	Overweight	005-010	7 times
783	25.5983	48.0904	Female	Other	Yes	Separated	Some High School	less than $10,000	No	Yes	Just Right	010-020	4-6 times
784	20.374	24.0795	Female	Caucasian	No	Single	College Graduate	$20,000 to $34,999	No	Yes	Just Right	I do not smoke	I do not use perfume cologne and/or toliet water
787	27.1103	21.526	Male	African-American	No	Single	Other Education Beyond High School	$10,000 to $19,999	No	Yes	Just Right	Very rarely (e.g. 1 per week)	14 or more times
788	25.5811	27.3041	Female	Caucasian	Yes	Married	College Graduate	$75,000 to $99,999	Do Not Wish To Specify	No	Just Right	Very rarely (e.g. 1 per week)	1-3 times
789	23.3649	45.8384	Male	Other	Yes	Separated	High School Graduate	less than $10,000	Yes	No	Overweight	I do not smoke	I do not use perfume cologne and/or toliet water
790	24.4352	61.1315	Female	Caucasian	No	Married	Graduate School	Do Not Wish To Specify	No	Yes	Just Right	I do not smoke	4-6 times
791	24.3274	29.0932	Male	Caucasian	No	Married	College Graduate	$50,000 to $74,999	No	No	Just Right	I do not smoke	1-3 times
792	54.6878	29.0767	Female	Asian	No	Single	College Graduate	less than $10,000	Yes	Yes	Just Right	I do not smoke	I do not use perfume cologne and/or toliet water
793	28.4874	29.326	Female	Caucasian	No	Single	College Graduate	$35,000 to $49,000	No	Yes	Overweight	I do not smoke	7 times
794	24.9649	51.5534	Male	Caucasian	No	Single	College Graduate	Do Not Wish To Specify	No	No	Just Right	Less than 5	1-3 times
795	25.8645	37.9233	Male	African-American	No	Single	Some College	Do Not Wish To Specify	Yes	Yes	Underweight	Less than 5	1-3 times
796	25.9567	38.2329	Male	Other	Yes	Single	Some College	$10,000 to $19,999	Do Not Wish To Specify	Yes	Just Right	I do not smoke	I do not use perfume cologne and/or toliet water
797	19.442	29.3781	Male	Other	Yes	Domestic Partnership	College Graduate	$20,000 to $34,999	Yes	No	Just Right	Less than 5	7 times
798	23.1006	31.7863	Female	Caucasian	Yes	Married	Graduate School	$50,000 to $74,999	No	Yes	Overweight	I do not smoke	4-6 times
799	25.0361	59.8027	Female	Caucasian	No	Married	Graduate School	$100,000 or more	No	Yes	Overweight	I do not smoke	I do not use perfume cologne and/or toliet water
800	31.7503	24.4055	Female	Asian	No	Single	College Graduate	$10,000 to $19,999	Yes	No	Overweight	I do not smoke	4-6 times
801	28.3604	55.7151	Female	African-American	No	Single	Some College	$10,000 to $19,999	Yes	No	Just Right	I do not smoke	4-6 times
804	44.0586	39.9123	Female	African-American	No	Married	Some High School	Do Not Wish To Specify	Yes	Yes	Overweight	010-020	14 or more times
805	37.5555	24.0192	Male	African-American	No	Single	High School Graduate	less than $10,000	Yes	Yes	Overweight	005-010	7 times
806	22.3239	59.3726	Male	Caucasian	No	Single	Graduate School	Do Not Wish To Specify	Yes	Yes	Underweight	I do not smoke	7 times
807	24.0235	34.6548	Male	African-American	No	Single	Some College	Do Not Wish To Specify	Yes	Yes	Underweight	Less than 5	1-3 times
809	30.7737	49.1616	Female	Caucasian	Yes	Single	Some College	Do Not Wish To Specify	No	Yes	Overweight	I do not smoke	1-3 times
810	35.0865	36.411	Male	Other	Yes	Single	Other Education Beyond High School	Do Not Wish To Specify	Yes	No	Overweight	I do not smoke	8-13 times
812	29.6681	45.8575	Male	African-American	No	Domestic Partnership	Some College	Do Not Wish To Specify	Yes	Yes	Just Right	I do not smoke	8-13 times
813	27.6385	51.7644	Male	Caucasian	No	Single	Some College	$20,000 to $34,999	No	No	Overweight	I do not smoke	I do not use perfume cologne and/or toliet water
814	29.7956	32.1096	Male	Asian	No	Single	Graduate School	$35,000 to $49,000	No	Yes	Overweight	Less than 5	1-3 times
815	22.2681	24.0877	Female	Asian	No	Single	College Graduate	Do Not Wish To Specify	No	Yes	Just Right	I do not smoke	I do not use perfume cologne and/or toliet water
816	24.2792	40.8603	Female	Other	No	Single	Some College	$35,000 to $49,000	No	Yes	Overweight	I do not smoke	1-3 times
901	38.8136	54.3397	Male	African-American	No	Single	College Graduate	$20,000 to $34,999	No	Yes	Overweight	I do not smoke	1-3 times
902	26.9187	47.6658	Male	African-American	No	Widowed	College Graduate	Do Not Wish To Specify	No	Yes	Overweight	Less than 5	I do not use perfume cologne and/or toliet water
903	28.6508	65.6822	Male	Caucasian	No	Married	High School Graduate	Do Not Wish To Specify	Yes	No	Overweight	I do not smoke	7 times
905	25.2015	35.3342	Male	Caucasian	No	Single	Graduate School	Do Not Wish To Specify	No	Yes	Just Right	Very rarely (e.g. 1 per week)	1-3 times
906	19.344	45.4164	Male	African-American	No	Single	High School Graduate	$20,000 to $34,999	No	No	Underweight	I do not smoke	1-3 times
909	19.1892	23.7808	Female	Asian	No	Single	College Graduate	Do Not Wish To Specify	Yes	Yes	Just Right	I do not smoke	4-6 times
911	22.0386	36.2575	Male	Do Not Wish To Specify	Do Not Wish To Specify	Single	Do Not Wish To Specify	Do Not Wish To Specify	No	Do Not Wish To Specify	Do Not Wish To Specify	I do not smoke	Do Not Wish To Specify
912	25.171	47.0329	Female	Caucasian	No	Married	College Graduate	$100,000 or more	No	Yes	Just Right	I do not smoke	1-3 times
914	26.853	29.1589	Male	Caucasian	No	Single	Graduate School	less than $10,000	Yes	Yes	Overweight	I do not smoke	4-6 times
917	20.8461	24.811	Female	Caucasian	No	Single	Graduate School	$100,000 or more	No	Yes	Just Right	I do not smoke	1-3 times
918	20.063	29.2932	Female	Caucasian	No	Domestic Partnership	Some College	$50,000 to $74,999	No	Yes	Just Right	I do not smoke	7 times

## Sheet: thresholds
UID	isovaleric acid	vanillin	pentadecalactone
33	4.65661e-10	6.5695e-05	0.00015625
36	1.70805e-09	3.58205e-05	0.000143282
37	8.42937e-08	1.06495e-05	8.51959e-05
38	4.27013e-10	3.76516e-06	0.00136313
39	8.86028e-09	0.00210224	0.00707107
42	2.87259e-09	4.2598e-05	0.00013139
45	2.83529e-07	0.000681567	0.00052556
46	5.82077e-11	5.80668e-06	5.52427e-05
52	2.36541e-08	1.79102e-05	4.31285e-05
53	8.42937e-08	0.02	0.000405262
55	8.65262e-12	0.000371627	0.00771105
56	2.05795e-11	0.000101316	0.000743254
61	2.10734e-08	1.72633e-06	0.02
66	1.4363e-09	1.72633e-06	5.52427e-05
67	6.03888e-10	3.01213e-05	0.000143282
68	8.86028e-09	3.16611e-06	1.95313e-05
77	3.01944e-10	8.95512e-06	2.76214e-05
107	2.87259e-09	4.88281e-06	4.92157e-05
108	4.21468e-08	2.76214e-05	5.52427e-05
110	3.3452e-08	3.45267e-06	7.62939e-08
111	5.26836e-09	0.000110485	1.16134e-05
112	3.59074e-10	0.02	0.00185749
113	4.43014e-09	0.000185814	3.45267e-06
114	4.59615e-08	0.000220971	6.90534e-06
115	5.01213e-08	0.000220971	0.00125
117	2.38419e-07	8.21188e-06	0.000220971
118	4.43014e-09	2.32267e-05	3.90625e-05
124	3.09191e-07	0.00385553	0.00385553
125	3.13258e-09	0.00105112	5.52427e-05
126	4.21468e-08	0.000110485	5.52427e-05
127	1.14904e-08	3.90625e-05	0.00052556
178	1.00243e-07	0.000120485	4.2598e-05
179	5.26836e-09	0.00013139	0.00192776
181	8.42937e-08	1.79102e-05	2.1299e-05
183	2.98023e-08	8.21188e-06	2.1299e-05
184	1.25303e-08	9.76563e-06	0.00026278
185	1.41765e-07	1.06495e-05	3.90625e-05
186	1.93244e-08	0.00015625	0.0025
188	3.86488e-08	0.00840896	0.00052556
190	3.41611e-09	1.38107e-05	7.53033e-06
193	7.72977e-08	1.38107e-05	0.000185814
194	3.54411e-08	3.01213e-05	0.02
195	1.49012e-08	0.00026278	0.02
196	4.21468e-08	3.58205e-05	2.53289e-05
199	1.56629e-09	4.2598e-05	1.06495e-05
200	5.96046e-08	3.16611e-06	2.1299e-05
201	1.01561e-09	1.06495e-05	2.53289e-05
202	1.14904e-08	9.76563e-06	0.000340784
205	6.03888e-10	0.000573128	6.02426e-05
208	4.59615e-08	0.000220971	1.79102e-05
211	1.19209e-07	6.90534e-06	3.90625e-05
212	6.83221e-09	0.00210224	4.47756e-06
213	2.21507e-09	0.000371627	7.8125e-05
217	5.46577e-08	0.00013139	0.000101316
218	4.21468e-08	6.5695e-05	0.000681567
220	6.49993e-08	0.00176777	1.38107e-05
221	1.00243e-07	0.00013139	0.000405262
222	5.07807e-10	5.06578e-05	4.64534e-05
224	6.83221e-09	0.00026278	3.76516e-06
226	1.4363e-09	0.000286564	0.0003125
228	8.42937e-08	0.00297302	7.16409e-05
233	8.42937e-08	0.000286564	1.95313e-05
235	1.70805e-09	0.000101316	0.00026278
239	3.13258e-09	0.02	0.00148651
240	4.65661e-10	0.00162105	1.26644e-05
242	3.54411e-08	3.58205e-05	0.00013139
243	4.59615e-08	2.32267e-05	1.06495e-05
246	1.19209e-07	5.06578e-05	0.000143282
247	5.01213e-08	5.06578e-05	2.1299e-05
249	7.18148e-10	3.58205e-05	9.29068e-05
251	4.21468e-08	6.02426e-05	2.1299e-05
253	9.19229e-08	0.00013139	6.5695e-05
256	2.98023e-08	0.000681567	3.90625e-05
257	3.54411e-08	2.76214e-05	5.32474e-06
258	9.19229e-08	5.80668e-06	2.66237e-06
259	2.63418e-09	0.000110485	0.02
260	1.68587e-07	0.02	5.52427e-05
264	9.19229e-08	0.000120485	0.02
265	5.46577e-08	4.2598e-05	0.000220971
266	8.86028e-09	0.00229251	0.00125
267	3.54411e-08	0.00013139	9.29068e-05
269	5.96046e-08	6.5695e-05	7.16409e-05
270	2.13507e-10	2.76214e-05	7.8125e-05
272	8.42937e-08	0.0003125	0.000220971
273	3.1738e-11	0.000883883	0.00125
274	7.83146e-10	0.00707107	6.02426e-05
275	1.36644e-08	0.00458502	0.000120485
276	3.24997e-08	0.00125	0.00229251
278	1.93244e-08	3.01213e-05	6.90534e-06
280	2.03123e-09	0.00297302	4.10594e-06
283	4.59615e-08	0.000405262	0.02
287	2.00485e-07	3.45267e-06	7.8125e-05
288	1.54595e-07	0.00052556	4.2598e-05
290	2.87259e-09	0.00272627	0.00385553
292	3.41611e-09	0.00420448	9.76563e-06
297	6.26517e-09	0.00210224	0.000110485
298	1.4363e-09	0.0003125	0.000681567
299	7.27596e-12	1.38107e-05	3.48007e-05
301	2.63418e-09	0.0064842	0.000573128
302	8.86028e-09	0.00229251	2.32267e-05
307	5.96046e-08	0.000441942	0.000625
308	1.36644e-08	4.64534e-05	0.00015625
309	2.63418e-09	0.000143282	9.76563e-06
310	2.87259e-09	0.02	8.51959e-05
311	2.32831e-10	0.000143282	0.00148651
313	3.24997e-08	0.00148651	3.01213e-05
315	4.65661e-10	0.000625	3.45267e-06
317	1.20778e-09	0.000405262	0.00026278
318	2.63418e-09	7.16409e-05	3.01213e-05
319	2.87259e-09	3.90625e-05	2.66237e-06
320	4.59615e-08	0.02	0.00148651
321	2.10734e-08	0.000371627	0.00353553
323	4.48842e-11	0.00176777	0.000405262
324	6.49993e-08	0.000110485	4.64534e-05
325	4.65661e-10	0.00707107	0.000101316
326	1.77206e-08	0.00026278	0.000286564
328	9.66221e-09	0.000143282	6.02426e-05
329	1.05367e-08	0.00105112	3.90625e-05
330	7.08823e-08	0.000441942	0.000120485
331	2.21507e-09	9.29068e-05	3.58205e-05
332	1.10754e-09	0.00105112	0.0003125
333	3.54411e-08	0.00297302	0.00840896
334	2.38419e-07	0.00771105	7.91528e-07
335	1.93244e-08	0.00840896	0.000220971
336	3.54411e-08	0.00013139	0.00297302
337	1.62498e-08	0.00297302	0.000202631
338	5.46577e-08	3.48007e-05	3.45267e-06
341	5.96046e-08	0.00176777	0.000120485
342	1.09315e-07	0.000573128	0.000681567
343	1.86265e-09	0.02	0.02
344	1.14904e-08	0.00026278	6.90534e-06
345	1.86265e-09	0.00229251	0.000120485
346	2.03123e-09	0.00353553	0.02
347	1.62498e-08	0.00210224	0.000143282
348	2.29807e-08	0.02	3.01213e-05
349	7.35383e-07	0.000101316	6.02426e-05
350	1.36644e-08	1.95313e-05	6.90534e-06
351	4.8311e-09	0.00105112	0.000120485
352	1.49012e-08	0.000681567	0.00458502
354	3.01944e-10	7.8125e-05	2.32267e-05
356	9.31323e-10	1.26644e-05	9.76563e-06
357	3.41611e-09	0.000340784	1.38107e-05
359	2.76884e-10	4.47756e-06	5.80668e-06
360	1.86265e-09	0.00840896	0.02
363	3.54411e-08	0.02	0.00420448
364	2.76884e-10	0.000963882	3.58205e-05
365	6.26517e-09	0.000625	6.02426e-05
366	5.46577e-08	0.02	0.00353553
369	1.05367e-08	0.000625	0.02
371	2.10734e-08	3.45267e-06	3.58205e-05
373	2.10734e-08	0.000220971	4.64534e-05
374	2.10734e-08	0.00176777	3.01213e-05
376	7.08823e-08	0.000963882	0.000481941
377	7.08823e-08	9.29068e-05	4.88281e-06
379	1.38442e-10	0.000441942	7.16409e-05
380	3.72529e-09	0.01	0.00210224
381	3.54411e-08	0.02	0.00125
382	6.9221e-11	0.000405262	0.000220971
384	1.10754e-09	0.000481941	0.000170392
385	1.05367e-08	0.02	1.95313e-05
386	3.41611e-09	0.000286564	1.72633e-06
388	2.63418e-09	0.000185814	1.95313e-05
391	1.05367e-08	0.000220971	7.53033e-06
393	3.54411e-08	0.00052556	0.02
394	2.29807e-08	0.000405262	0.0003125
396	7.08823e-08	0.00052556	5.52427e-05
397	8.42937e-08	0.00210224	0.00013139
399	8.86028e-09	0.00148651	8.51959e-05
401	4.1159e-11	0.02	0.02
403	2.98023e-08	0.000371627	3.28475e-05
404	8.86028e-09	0.000110485	4.64534e-05
405	8.86028e-09	0.000340784	4.88281e-06
406	7.08823e-08	0.00015625	0.000110485
407	9.19229e-08	0.00114626	3.58205e-05
409	1.54595e-07	0.02	1.95313e-05
410	2.63418e-09	2.32267e-05	4.38462e-05
411	3.72529e-09	2.32267e-05	0.02
413	8.54027e-10	0.000625	0.000481941
414	8.12492e-09	0.00353553	0.000625
417	9.66221e-09	4.64534e-05	0.000220971
420	5.01213e-08	0.00176777	0.0109051
421	5.46577e-08	0.000573128	1.64238e-05
422	4.21468e-08	4.2598e-05	0.00162105
425	1.25303e-08	7.8125e-05	0.00105112
426	1.83846e-07	4.64534e-05	7.8125e-05
427	2.98023e-08	0.00114626	2.32267e-05
429	5.26836e-09	0.00385553	3.28475e-05
431	5.74518e-09	0.00052556	1.26644e-05
432	4.37262e-07	0.00594604	0.000441942
433	2.50607e-08	0.000810525	0.0032421
434	4.27013e-10	1.64238e-05	0.000963882
435	1.62498e-08	0.000120485	0.000340784
436	7.45058e-09	0.000220971	3.58205e-05
439	1.26952e-10	0.0003125	2.76214e-05
441	1.77206e-08	0.00015625	0.000481941
442	1.33442e-11	7.07597e-05	5.32474e-06
445	9.19229e-08	0.000128177	6.02426e-05
448	3.13258e-09	5.52427e-05	0.000405262
449	1.93244e-08	0.000256355	3.01213e-05
454	1.32754e-08	6.90534e-06	0.000143282
455	7.83146e-10	2.76214e-05	3.28475e-05
456	5.46577e-08	0.00210224	5.52427e-05
457	8.12492e-09	0.00105112	4.64534e-05
458	1.77206e-08	0.00026278	4.64534e-05
459	1.77206e-08	0.02	3.90625e-05
460	8.86028e-09	8.51959e-05	2.1299e-05
461	2.03123e-09	0.00013139	1.79102e-05
463	2.10734e-08	6.5695e-05	9.76563e-06
464	2.73289e-08	5.52427e-05	3.90625e-05
465	1.90735e-06	0.00297302	7.16409e-05
466	8.86028e-09	3.16611e-06	2.76214e-05
468	1.36644e-08	0.00353553	1.09615e-05
469	1.13412e-06	0.0003125	0.00594604
470	4.27013e-10	0.00013139	4.64534e-05
471	1.93244e-08	9.29068e-05	0.000110485
472	2.98023e-08	1.06495e-05	1.06495e-05
473	1.49012e-08	0.00026278	0.0032421
474	1.06753e-10	0.000120485	3.62917e-07
475	4.59615e-08	0.00113215	5.52427e-05
476	1.49012e-08	5.06578e-05	0.00125
477	1.93244e-08	0.02	0.000101316
480	5.26836e-09	9.29068e-05	2.53289e-05
481	3.24997e-08	1.72633e-06	5.80668e-06
482	7.72977e-08	0.000101316	0.00162105
483	1.41765e-07	1.79102e-05	0.0032421
484	5.74518e-09	0.02	0.00192776
490	6.58545e-10	6.02426e-05	0.00210224
491	8.54027e-10	0.02	0.0025
493	3.59074e-10	7.16409e-05	4.2598e-05
494	5.67058e-07	0.000481941	5.52427e-05
495	1.68704e-09	3.90625e-05	5.80668e-06
496	5.01213e-08	8.51959e-05	1.50607e-05
497	3.86488e-08	2.56621e-07	1.06495e-05
498	7.45058e-09	0.000143282	0.000101316
500	1.36644e-08	3.90625e-05	5.52427e-05
501	2.21507e-09	0.00297302	0.00125
502	1.56629e-09	0.00052556	0.00136313
503	5.96046e-08	0.00015625	0.00297302
504	3.91573e-10	9.76563e-06	9.76563e-06
505	2.73289e-08	7.16409e-05	0.00420448
506	7.5486e-11	9.29068e-05	1.72633e-06
507	4.06246e-09	2.1299e-05	0.00136313
508	1.70805e-09	0.00026278	0.00052556
509	4.76837e-07	3.90625e-05	0.00026278
510	7.83146e-10	0.000371627	1.38107e-05
511	3.24997e-08	0.00024097	5.06578e-05
516	7.50971e-08	1.72633e-06	5.32474e-06
519	7.08823e-08	0.000170392	0.000883883
520	7.08823e-08	0.00420448	0.00015625
523	1.00243e-07	0.00192776	1.79102e-05
524	2.83529e-07	0.00192776	0.000883883
526	2.10734e-08	7.8125e-05	0.000405262
527	1.68587e-07	6.5695e-05	5.52427e-05
529	1.19209e-07	5.06578e-05	0.000625
530	2.50607e-08	0.000441942	3.01213e-05
532	5.96046e-08	6.90534e-06	2.32267e-05
535	1.14904e-08	3.76516e-06	1.23039e-05
537	4.21468e-08	0.000681567	0.000175385
539	5.01213e-08	0.000481941	0.00545254
540	7.08823e-08	0.000110485	0.0032421
541	1.68587e-07	0.000185814	0.00125
542	1.20778e-09	0.000101316	3.01213e-05
544	3.75486e-08	3.01213e-05	2.76214e-05
545	2.98023e-08	2.32267e-05	0.000170392
548	5.67058e-07	0.000883883	0.00125
549	2.18631e-07	0.02	0.00420448
551	9.43575e-12	0.00015625	3.90625e-05
552	5.01213e-08	1.95313e-05	4.2598e-05
553	1.68587e-07	8.51959e-05	7.8125e-05
554	2.03123e-09	5.52427e-05	0.00840896
555	1.50972e-10	3.28475e-05	2.44141e-06
556	2.87259e-09	8.21188e-06	5.52427e-05
557	1.4363e-09	1.16134e-05	3.90625e-05
558	5.96046e-08	0.0003125	2.53289e-05
559	1.54595e-07	6.33222e-06	0.00024097
562	1.77206e-08	0.000681567	4.64534e-05
563	2.76884e-10	0.00176777	8.95512e-06
564	7.45058e-09	5.52427e-05	6.90534e-06
565	2.03123e-09	0.000185814	0.000202631
567	2.98023e-08	0.00148651	1.79102e-05
568	3.41611e-09	9.29068e-05	1.79102e-05
570	5.01213e-08	0.000441942	0.00162105
572	7.72977e-08	5.80668e-06	0.000810525
573	2.73289e-08	0.00162105	7.16409e-05
574	1.90735e-06	0.00420448	0.02
575	1.70805e-09	2.76214e-05	7.16409e-05
576	2.73289e-08	0.00192776	1.95313e-05
577	3.91573e-10	0.00545254	1.38107e-05
580	2.98023e-08	0.000573128	2.32267e-05
581	8.12492e-09	0.00545254	0.000170392
582	8.12492e-09	1.64238e-05	0.000170392
583	1.31709e-09	0.000405262	5.52427e-05
700	5.82077e-11	1.26644e-05	5.52427e-05
701	1.00243e-07	0.005	4.2598e-05
702	6.34759e-11	0.00052556	0.00771105
703	8.12492e-09	0.000185814	3.01213e-05
704	2.73289e-08	5.52427e-05	1.95313e-05
705	4.59615e-08	0.00420448	0.00024097
706	3.86488e-08	0.000139203	7.8125e-05
707	5.46577e-08	0.000170392	0.00015625
708	4.06246e-09	0.000120485	0.00385553
709	2.29807e-08	0.000441942	0.00176777
710	2.21507e-09	0.000143282	0.000202631
711	1.00243e-07	0.02	0.00545254
712	5.82077e-11	1.06495e-05	6.90534e-06
713	1.31709e-09	0.00125	2.53289e-05
714	5.19995e-07	0.00162105	0.000101316
715	4.43014e-09	3.58205e-05	1.38107e-05
716	1.62498e-08	1.16134e-05	0.000110485
719	7.18148e-10	0.00297302	0.000810525
720	1.18271e-08	3.45267e-06	3.90625e-05
721	2.76884e-10	1.50607e-05	1.64238e-05
723	2.98023e-08	0.000110485	1.50607e-05
724	1.83846e-07	0.00385553	5.06578e-05
725	4.21468e-08	6.90534e-06	1.16134e-05
727	1.33442e-11	5.48077e-06	1.38107e-05
728	1.14904e-08	0.00125	1.38107e-05
731	1.25303e-08	3.76516e-06	0.00272627
732	2.10734e-08	0.02	0.0025
733	3.41611e-09	4.47756e-06	0.000202631
735	5.74518e-09	0.00840896	0.00297302
737	1.54595e-07	5.06578e-05	0.000481941
738	5.67058e-07	0.000573128	0.000202631
739	5.96046e-08	9.76563e-06	7.8125e-05
740	1.86265e-09	6.33222e-06	1.26644e-05
743	2.98023e-08	0.00013139	6.10352e-07
745	3.24997e-08	7.16409e-05	9.29068e-05
746	1.10754e-09	6.02426e-05	0.00210224
748	3.72529e-09	0.0025	6.90534e-06
749	4.21468e-08	1.16134e-05	1.38107e-05
750	1.56629e-09	3.01213e-05	1.50607e-05
751	1.32754e-08	5.32474e-06	0.000220971
752	4.21468e-08	6.90534e-06	0.00013139
753	4.21468e-08	0.02	2.76214e-05
754	1.49012e-08	0.00114626	0.00229251
755	2.03123e-09	6.33222e-06	6.65593e-07
756	1.68587e-07	0.02	2.76214e-05
760	2.03123e-09	0.00136313	1.38107e-05
761	5.26836e-09	1.79102e-05	4.64534e-05
762	7.45058e-09	3.16611e-06	0.000441942
763	3.59074e-10	0.000625	8.51959e-05
764	1.4363e-09	6.5695e-05	1.38107e-05
765	3.01944e-10	2.44141e-06	6.57178e-06
766	2.50607e-08	0.000170392	3.45267e-06
767	3.24997e-08	0.000556812	0.000202631
771	5.22687e-10	2.76214e-05	3.58205e-05
772	2.21507e-09	3.58205e-05	9.76563e-06
774	3.41611e-09	0.02	0.000743254
775	1.20778e-09	0.0003125	0.000101316
776	1.05367e-08	0.0064842	0.000393725
778	2.98023e-08	0.00026278	1.95313e-05
782	6.26517e-09	1.26644e-05	7.16409e-05
783	9.19229e-08	0.00024097	6.5695e-05
784	2.29807e-08	0.00052556	1.16134e-05
787	9.66221e-09	0.00420448	2.76214e-05
788	1.26952e-10	0.000286564	0.00125
789	1.29999e-07	0.02	0.000573128
790	6.83221e-09	7.16409e-05	0.00114626
791	9.31323e-10	5.80668e-06	4.47756e-06
792	1.86265e-09	4.64534e-05	1.38107e-05
793	1.19209e-07	0.000371627	0.00026278
794	4.1815e-09	1.50607e-05	0.000286564
795	4.37262e-07	0.00420448	3.01213e-05
796	1.29999e-07	0.00297302	0.00272627
797	4.21468e-08	0.00297302	0.000556812
798	9.31323e-10	0.000963882	9.29068e-05
799	1.62498e-08	5.52427e-05	0.00015625
800	2.69927e-08	0.00297302	1.79102e-05
801	2.73289e-08	0.000110485	7.8125e-05
804	2.03123e-09	0.00052556	9.76563e-06
805	1.09315e-07	0.00052556	0.00013139
806	1.10754e-09	5.32474e-06	0.000110485
807	1.06203e-07	0.00105112	0.0003125
809	1.62498e-08	0.000405262	0.000170392
810	1.93244e-08	0.00420448	0.000810525
812	6.18381e-07	0.00026278	3.90625e-05
813	1.41765e-07	4.47756e-06	0.00210224
814	5.74518e-09	0.000681567	1.16134e-05
815	1.05367e-08	6.15196e-06	2.90334e-06
816	2.98023e-08	9.76563e-06	0.000340784
901	2.65509e-08	0.005	0.000405262
902	5.01213e-08	0.00353553	0.00162105
903	1.68587e-07	0.00176777	9.29068e-05
905	6.58545e-10	7.16409e-05	0.0032421
906	8.02219e-08	4.64534e-05	3.90625e-05
909	2.32831e-10	0.000883883	0.000185814
911	4.21468e-08	0.00052556	0.000286564
912	2.10734e-08	0.00594604	2.76214e-05
914	1.14904e-08	0.000101316	0.00015625
917	1.86265e-09	3.28475e-05	2.1299e-05
918	9.19229e-08	0.00192776	0.00458502

## Sheet: descriptors
		pentadecalactone																				androstenone																						vanillin
UID	visit	sweet	fragrant	perfumery	floral	cologne	aromatic	musky	incense	sweaty	light	heavy	cool	warm	fruity other	vanilla	musty moldy	rose	violets	lavender		sweet	fragrant	aromatic	musky	bitter	stale	sweaty	light	heavy	rotten fruit	sickening	rancid	putrid foul	vanilla	dirty linen	urine	sharp pungent	ammonia	chemical	cleaning fluid	musty moldy		sweet	fragrant	perfumery	floral	cologne	aromatic
33	1	1	2	2	0	0	0	0	0	0	4	0	2	0	0	0	0	0	0	3		0	0	0	0	0	0	0	0	0	0	0	0	0	0	0	0	0	0	4	3	0		0	3	0	0	0	3
33	2	2	2	0	2	0	3	0	0	0	0	0	0	2	0	2	0	0	0	0		2	3	3	0	0	0	0	0	0	0	0	0	0	0	0	0	0	0	0	0	0		0	2	0	0	0	4
36	1	5	0	0	0	0	0	0	0	0	0	0	0	0	0	0	0	3	0	0		0	0	0	5	0	0	0	0	0	0	0	5	0	0	0	5	0	0	0	0	0		5	0	0	0	0	0
36	2	0	0	0	0	0	0	5	0	0	0	0	0	0	0	0	0	0	0	0		0	0	0	0	0	0	0	0	5	0	0	0	0	0	0	5	0	0	0	0	0		4	0	0	0	0	0
37	1	0	2	2	0	4	0	5	2	0	0	2	0	3	0	0	0	0	0	0		0	0	0	0	2	4	4	0	0	0	3	3	3	0	0	0	4	0	0	0	2		4	2	0	0	0	4
37	2	0	0	0	0	3	0	2	1	0	0	0	0	4	0	0	0	0	0	0		0	0	0	0	3	4	4	0	0	0	0	0	0	0	3	0	1	0	0	1	0		4	2	0	0	0	0
38	1	1	0	0	0	0	0	0	0	0	0	0	0	1	0	1	0	0	0	0		0	0	0	0	0	0	0	0	2	0	1	1	0	0	0	0	0	0	2	0	0		3	0	0	0	0	0
38	2	1	0	0	0	0	0	0	0	0	0	0	0	0	0	1	0	0	0	0		0	0	0	0	0	0	1	0	0	1	1	1	0	0	0	0	0	0	0	0	0		3	0	0	0	0	0
39	1	0	4	0	0	0	0	0	0	0	0	0	0	0	0	0	4	0	0	0		0	0	0	0	0	0	0	0	5	0	0	0	5	0	0	0	0	0	4	4	0		5	0	0	0	0	0
39	2	4	4	4	3	3	3	0	0	0	2	0	3	0	0	0	0	0	0	0		0	0	0	0	0	4	0	0	4	0	3	3	0	0	0	0	0	0	3	3	0		2	3	3	0	0	3
42	1	0	0	5	0	1	3	1	0	0	0	0	0	2	0	0	0	0	0	0		0	0	0	0	0	0	0	0	0	0	0	0	0	0	0	0	0	5	0	5	0		0	0	0	0	0	2
42	2	0	0	0	0	0	0	0	0	0	2	0	0	0	0	0	0	0	0	0		0	0	0	0	0	0	5	0	5	0	5	5	5	0	0	0	0	0	0	0	0		0	3	2	2	2	4
45	1	0	0	0	0	0	0	0	0	0	0	0	0	0	0	0	0	0	0	0		0	0	0	0	0	0	0	0	0	0	0	0	0	0	0	0	0	0	0	0	0		0	0	0	0	0	0
45	2	0	2	0	0	0	0	0	0	0	0	0	0	0	0	0	0	0	0	0		0	0	0	0	0	0	0	0	0	0	0	0	0	0	0	0	0	0	0	0	0		0	0	0	0	0	0
46	1	3	5	5	4	0	5	0	0	0	2	0	0	0	0	3	0	0	0	0		0	0	0	0	0	0	1	0	0	0	0	0	0	0	0	0	0	0	3	3	0		3	2	3	2	0	3
46	2	1	4	4	3	0	0	4	0	0	2	0	0	0	0	4	0	1	0	0		0	0	0	0	3	0	0	0	1	0	0	0	0	0	0	0	0	0	0	0	0		2	0	0	0	0	0
52	1	5	5	5	4	5	5	5	0	0	3	0	2	4	0	5	0	0	1	0		5	0	0	0	5	2	0	0	0	0	0	0	0	0	0	2	0	0	0	0	0		5	5	5	3	1	5
52	2	4	5	5	5	0	5	0	0	0	0	0	0	3	0	2	0	1	1	1		4	1	1	2	0	0	0	0	0	0	0	0	0	4	0	0	0	0	0	0	0		5	5	5	3	0	5
53	1	2	1	0	2	0	1	1	0	0	0	0	0	0	0	0	0	0	0	0		0	0	0	0	0	0	0	0	0	0	0	0	0	0	0	0	0	0	0	0	0		2	1	0	2	0	0
53	2	0	0	0	0	2	0	2	0	0	0	0	0	0	0	0	0	0	0	0		0	0	0	0	0	0	0	0	1	0	0	0	0	0	0	0	0	0	0	0	0		0	1	0	2	0	0
55	1	4	0	1	0	0	0	0	0	0	0	0	0	0	0	0	0	0	0	1		0	0	0	0	0	0	0	0	0	0	0	0	0	0	0	0	0	0	0	0	0		0	4	0	0	0	5
55	2	5	0	0	4	0	0	0	0	0	0	0	0	5	0	5	0	0	0	2		0	0	0	0	0	0	0	0	0	0	0	0	0	0	0	0	0	0	0	0	0		5	0	0	0	0	0
56	1	0	0	0	0	0	0	0	0	0	0	0	0	0	0	0	0	0	0	0		0	0	0	1	0	0	0	0	0	0	0	0	0	0	0	0	0	0	0	0	0		5	0	0	0	0	0
56	2	0	0	5	0	5	0	5	0	0	0	0	0	0	0	3	0	0	0	0		0	0	0	0	0	0	0	0	0	0	0	0	0	0	0	0	0	0	0	0	0		5	5	0	0	0	0
61	1	3	3	2	4	0	2	0	0	0	4	0	5	0	0	5	0	0	0	0		0	0	0	0	0	3	2	0	0	4	0	0	0	2	3	0	0	0	0	0	3		2	4	0	0	0	4
61	2	5	0	4	5	0	3	0	0	0	0	0	3	0	0	3	0	0	0	0		0	5	0	0	3	0	0	0	0	0	0	0	0	1	0	0	0	0	0	0	0		5	5	0	0	0	5
66	1	1	0	0	0	1	0	0	0	0	0	2	0	0	1	0	0	0	0	0		0	0	0	2	0	0	4	0	0	0	0	1	0	0	0	2	0	0	0	0	0		2	1	0	0	0	2
66	2	0	1	0	0	0	0	0	0	0	0	0	0	1	0	0	0	0	0	0		0	0	0	0	0	0	4	0	0	0	0	0	0	0	2	1	0	0	0	0	0		0	0	0	1	0	0
67	1	3	3	2	2	0	0	0	0	0	0	0	0	0	0	0	0	1	0	0		0	0	0	2	0	0	5	0	0	2	0	4	2	0	0	0	0	0	0	0	0		4	0	0	0	0	3
67	2	2	3	3	3	0	3	0	0	0	0	0	0	0	0	0	0	0	0	0		0	0	0	0	0	0	5	0	3	0	0	0	0	0	0	0	0	0	0	0	0		4	0	0	0	0	0
68	1	0	5	0	0	5	0	0	0	0	0	0	0	0	0	0	0	0	0	5		0	0	0	0	0	0	0	0	5	0	5	0	0	0	5	0	0	0	0	5	0		5	0	0	0	0	0
68	2	0	5	0	0	5	0	0	0	0	0	0	0	0	5	0	0	0	0	5		0	0	0	0	0	0	5	0	0	0	5	0	0	0	5	0	0	0	0	0	0		5	0	0	0	0	0
77	1	1	4	4	0	2	0	5	0	0	0	5	0	0	0	0	5	0	0	0		1	0	0	0	1	0	1	0	0	0	0	0	0	2	0	0	0	0	0	0	0		5	4	0	0	0	0
77	2	0	0	3	0	0	3	5	0	0	0	5	0	0	0	0	5	0	0	0		1	0	0	0	0	0	0	0	0	0	0	0	0	0	0	0	0	0	2	0	0		5	2	0	0	0	0
107	1	0	0	2	0	0	0	4	0	0	0	3	0	4	0	0	0	0	0	0		0	0	0	0	0	0	0	0	0	0	4	0	0	0	0	0	2	0	4	0	0		4	0	2	2	0	0
107	2	1	0	3	0	0	0	4	0	0	0	1	0	3	0	0	0	0	0	0		0	0	0	0	0	0	0	0	0	0	4	0	0	0	0	0	0	0	4	0	0		4	0	0	0	0	0
108	1	3	3	3	2	4	3	2	0	0	0	3	0	2	4	0	0	0	0	0		0	4	0	2	0	0	0	0	2	0	0	0	0	0	0	0	2	0	0	0	2		3	3	2	0	0	4
108	2	0	2	0	0	0	2	0	0	0	0	0	2	0	0	0	2	0	0	0		1	2	0	1	0	0	0	0	0	0	0	0	0	0	0	0	1	0	0	0	0		0	2	0	0	0	1
110	1	0	0	2	0	2	0	5	0	2	0	0	2	0	0	0	0	0	0	0		0	0	0	0	0	0	0	0	0	0	0	0	0	0	0	0	0	0	0	0	0		3	3	3	4	0	4
110	2	0	0	3	0	3	0	5	0	0	0	0	0	0	0	0	0	0	0	0		0	0	0	0	0	0	0	0	0	0	0	0	0	0	0	0	0	0	0	0	0		0	0	0	0	0	0
111	1	5	4	3	3	1	3	0	0	0	3	0	2	0	2	0	0	0	0	1		1	0	0	0	0	0	0	3	0	0	0	0	0	0	0	0	0	0	1	0	0		4	4	0	0	0	1
111	2	5	4	2	2	0	4	0	0	0	4	0	4	0	3	2	0	0	0	3		0	2	0	0	0	1	0	0	0	0	0	0	0	0	0	0	0	0	0	0	0		0	0	1	0	0	3
112	1	0	5	3	0	4	4	4	2	2	0	3	0	3	2	0	2	0	0	0		0	0	0	0	4	0	0	0	5	0	4	0	0	0	0	2	4	4	5	4	0		0	0	0	0	0	0
112	2	0	0	0	0	0	0	0	0	4	0	3	0	0	0	0	0	0	0	0		0	0	0	0	0	0	0	0	5	0	4	0	0	0	0	0	3	0	4	0	0		3	0	0	0	0	0
113	1	0	4	3	0	0	5	0	0	0	0	0	0	0	0	0	0	0	0	0		0	0	0	1	0	0	0	0	0	0	0	0	0	0	0	0	0	0	0	0	0		3	2	0	0	0	3
113	2	0	3	4	1	0	0	0	0	0	0	0	1	0	0	0	0	0	0	0		0	0	1	0	0	0	0	0	0	0	0	0	0	1	0	0	0	0	0	0	0		0	0	0	0	0	5
114	1	2	3	4	1	4	3	3	0	0	0	2	0	4	0	0	0	0	0	0		0	4	0	0	0	4	0	0	0	0	4	2	4	0	0	4	0	0	0	0	0		4	4	0	0	0	4
114	2	0	4	0	2	4	4	4	2	0	2	0	0	4	0	0	0	0	0	0		0	0	4	0	0	3	0	0	0	0	4	0	4	0	0	5	0	0	0	0	0		3	4	0	0	0	4
115	1	2	4	0	2	0	4	2	3	0	0	3	0	3	0	0	0	0	0	1		0	0	0	3	5	0	4	0	4	3	5	5	4	0	3	3	5	0	5	0	2		4	4	2	0	0	5
115	2	0	2	1	2	2	2	4	3	0	0	4	0	2	2	1	1	0	0	2		0	0	0	0	5	5	5	0	4	0	4	3	4	0	5	0	5	4	0	0	2		4	5	0	0	0	5
117	1	0	0	0	0	0	0	3	0	0	0	0	0	0	0	0	0	0	0	0		0	0	0	0	0	0	0	0	0	0	0	0	0	0	0	0	1	3	3	0	0		3	3	0	0	0	3
117	2	0	0	0	0	0	0	5	0	0	0	0	0	0	0	0	0	0	0	0		0	0	0	0	0	0	0	0	0	0	0	0	0	0	0	0	0	5	4	2	0		3	3	2	2	0	0
118	1	0	0	3	0	0	0	0	0	0	5	0	0	0	0	0	0	0	0	0		0	0	0	0	0	0	0	0	0	0	0	0	0	0	0	0	0	0	0	0	0		5	0	0	0	0	0
118	2	3	3	0	0	0	3	1	0	0	4	0	0	0	0	0	0	0	0	4		0	0	0	0	0	0	0	0	0	0	0	0	0	0	0	0	0	0	0	0	0		4	0	0	0	0	4
124	1	0	0	0	0	0	0	0	0	0	0	0	0	0	0	0	0	0	0	0		0	0	0	0	0	0	0	0	0	0	0	0	0	0	0	0	0	0	0	0	0		0	0	0	0	0	0
124	2	0	0	0	0	0	0	0	0	0	0	0	0	0	0	0	0	0	0	0		0	0	0	0	0	0	0	0	0	0	0	0	0	0	0	0	0	0	0	0	0		0	5	0	0	0	0
125	1	2	3	0	0	0	0	5	0	0	2	0	0	0	0	0	0	0	0	5		0	0	0	0	0	0	0	0	0	0	0	0	5	0	0	0	0	0	0	0	0		5	5	0	0	0	5
125	2	0	0	0	5	0	5	0	0	0	0	0	0	0	0	0	0	0	0	5		0	0	0	0	0	3	0	0	0	3	0	0	2	0	0	0	0	0	0	0	0		5	3	0	0	0	5
126	1	0	5	0	0	5	4	5	0	0	0	0	0	2	0	0	0	0	0	0		0	0	0	0	0	5	0	0	4	0	3	3	0	0	0	0	0	0	0	0	0		4	5	0	0	5	0
126	2	0	5	4	0	5	5	5	0	0	0	4	0	4	0	0	5	0	0	0		0	0	0	4	0	0	0	0	4	0	0	4	0	0	0	0	0	0	0	0	0		5	4	4	0	5	5
127	1	2	3	3	2	0	0	0	0	0	0	0	0	3	0	0	0	0	0	0		1	0	0	0	0	0	0	0	0	0	0	0	0	0	0	0	0	0	0	0	0		0	3	0	0	0	0
127	2	0	5	0	0	5	4	5	0	0	0	3	0	4	0	0	0	0	0	0		0	0	0	0	0	0	0	2	0	0	0	0	0	0	0	0	2	0	0	0	0		3	0	3	0	0	0
178	1	2	5	4	0	4	4	5	4	0	0	0	0	0	0	0	0	0	0	0		1	1	1	1	0	0	0	0	0	0	0	0	0	1	0	0	0	0	0	0	0		2	3	3	0	3	2
178	2	0	3	1	0	1	3	5	1	0	0	0	0	0	0	0	0	0	0	0		0	0	0	0	0	0	0	0	0	0	0	0	0	0	0	0	0	0	1	0	0		1	2	0	0	0	1
179	1	4	3	0	0	0	0	4	0	0	0	0	0	0	0	2	0	0	0	0		0	0	1	1	0	0	0	0	0	0	2	0	0	0	0	0	0	0	0	0	1		2	0	2	0	2	0
179	2	0	1	1	0	1	0	0	0	0	0	0	1	0	0	0	0	0	0	0		5	0	0	0	0	0	0	0	0	0	0	0	0	0	0	0	0	0	0	0	0		5	0	0	0	0	0
181	1	0	0	0	0	4	0	0	0	0	0	0	0	0	0	0	0	0	0	1		0	0	0	2	0	0	0	0	0	0	0	3	0	0	0	0	0	3	0	0	0		0	1	0	0	0	0
181	2	0	0	0	2	0	0	0	0	0	0	0	0	0	0	1	0	0	0	0		0	0	0	0	0	2	0	0	0	0	2	0	0	0	1	0	2	0	0	0	1		0	2	0	0	0	0
183	1	1	3	4	2	1	3	1	3	0	5	0	4	2	0	0	0	0	1	1		0	0	0	0	0	0	0	1	0	0	0	0	0	0	3	0	0	0	0	0	0		5	2	2	0	0	2
183	2	0	0	2	1	0	2	0	1	0	5	0	4	1	0	0	0	0	4	4		0	0	0	0	0	0	0	2	0	0	0	0	0	0	0	0	0	0	0	0	0		5	0	0	0	0	0
184	1	0	4	5	2	5	3	5	0	3	1	0	0	0	0	0	2	0	0	0		0	0	0	0	0	0	0	0	0	0	0	0	0	0	0	0	0	0	0	0	0		4	5	3	0	0	5
184	2	0	0	3	0	4	2	5	0	2	0	1	0	0	0	0	0	0	0	0		0	0	0	0	0	0	0	0	0	0	0	0	0	0	0	0	0	0	0	0	0		2	0	0	0	0	0
185	1	2	3	3	0	0	2	0	0	0	3	0	2	0	0	3	0	0	0	0		0	0	0	0	0	2	1	0	0	0	0	0	0	0	0	0	0	0	0	0	0		3	2	0	0	0	3
185	2	0	1	2	0	0	2	0	0	0	2	0	0	0	0	0	0	0	0	0		2	0	1	0	0	0	0	1	0	0	0	0	0	3	0	0	0	0	0	0	0		3	0	0	0	0	0
186	1	0	0	0	0	0	0	0	0	0	0	0	0	0	0	0	0	0	0	0		0	0	0	0	0	0	4	0	0	0	0	0	3	0	0	0	0	0	0	0	0		5	0	0	0	0	0
186	2	3	0	3	0	0	0	0	0	0	0	0	0	0	0	0	0	0	0	2		5	0	0	0	0	0	0	0	0	0	0	0	0	0	0	0	0	0	0	0	0		5	0	0	0	0	0
188	1	3	3	3	3	3	3	0	0	0	0	0	0	0	3	0	0	0	0	5		0	0	0	5	5	0	5	0	0	0	5	0	0	0	0	0	0	0	0	0	0		5	5	5	5	0	0
188	2	4	4	4	4	4	4	0	0	0	4	0	4	4	0	0	0	0	0	0		0	0	0	5	0	0	5	0	5	0	4	4	0	0	0	0	0	0	0	0	0		4	4	4	4	4	4
190	1	5	3	5	4	5	3	4	1	0	0	3	0	0	1	1	1	1	2	1		1	0	0	1	0	0	1	0	0	0	0	0	0	1	0	0	0	0	0	0	1		2	1	2	2	3	2
190	2	2	1	2	0	3	0	4	0	0	0	3	0	0	1	2	0	1	0	0		0	0	0	0	0	0	0	1	0	0	0	0	0	1	0	0	0	0	1	1	0		3	2	3	3	3	0
193	1	0	2	2	0	1	0	3	0	0	0	3	0	1	0	0	0	0	0	0		1	0	0	0	1	0	0	1	0	0	0	0	0	0	0	0	0	0	0	2	0		2	1	1	2	0	2
193	2	0	3	3	0	3	0	4	0	0	0	4	0	2	0	0	3	0	0	0		2	0	0	0	0	0	2	0	3	0	0	2	0	0	0	3	0	0	0	0	0		3	0	3	0	0	0
194	1	0	0	0	0	0	0	0	0	1	0	0	0	0	0	0	0	0	0	0		0	0	0	2	2	0	0	1	0	0	0	0	0	0	0	0	0	0	0	0	3		5	0	0	0	0	0
194	2	2	0	0	0	0	0	2	0	0	2	0	0	0	1	1	2	0	0	0		2	0	1	3	0	3	0	0	0	0	0	0	1	0	1	0	0	0	0	0	2		5	0	0	0	0	0
195	1	0	0	0	0	0	0	0	0	0	0	0	1	0	0	0	0	0	0	0		0	0	0	0	0	0	0	0	0	0	0	0	0	0	0	0	0	0	0	0	0		0	0	0	0	0	0
195	2	0	0	0	0	0	0	0	0	0	0	0	0	0	0	0	0	0	0	0		0	0	0	0	0	0	0	0	0	0	0	0	0	0	0	0	0	0	0	0	0		0	0	0	0	0	0
196	1	0	4	4	0	5	4	5	0	0	0	0	0	0	0	0	0	0	0	0		0	0	0	0	0	0	3	0	0	0	0	1	0	0	0	0	0	0	0	0	0		5	5	5	0	4	5
196	2	0	5	4	0	5	5	5	2	0	3	0	2	2	0	1	1	0	0	0		2	2	2	5	0	0	3	0	2	0	0	0	0	3	0	0	0	0	0	0	4		5	5	5	0	5	5
199	1	0	4	4	0	5	5	5	5	1	0	0	0	2	0	0	2	0	0	0		0	0	0	0	0	0	0	1	0	0	0	0	0	0	0	0	0	0	0	0	0		5	5	2	0	0	5
199	2	3	3	2	0	5	4	5	4	2	0	3	0	5	0	0	2	0	0	0		2	0	0	0	2	0	0	1	0	0	0	0	0	1	0	0	5	2	5	0	0		5	5	0	0	0	5
200	1	0	0	0	0	0	0	1	0	0	0	0	1	0	0	0	0	0	0	1		0	0	0	2	0	0	0	0	0	0	0	0	0	0	0	0	0	0	0	0	1		0	0	0	0	0	1
200	2	0	2	0	1	0	0	2	0	0	1	0	1	0	0	0	0	0	0	1		0	0	0	2	0	0	0	0	2	0	0	0	0	0	0	0	0	0	2	0	0		0	3	0	0	0	0
201	1	0	0	4	0	4	0	5	0	0	0	3	0	0	0	0	0	0	0	0		0	0	0	0	0	0	0	0	0	0	0	0	0	0	0	0	0	3	4	4	0		4	0	0	0	0	0
201	2	0	0	2	0	0	0	5	0	0	0	2	0	0	0	0	0	0	0	0		0	0	0	0	0	0	0	0	0	0	0	0	0	0	0	0	0	4	4	4	0		4	0	0	0	0	0
202	1	0	0	0	0	0	0	5	0	0	0	0	0	4	0	0	0	0	0	0		0	0	0	0	0	0	0	0	0	3	4	5	0	0	0	0	4	0	0	0	0		0	3	0	0	0	0
202	2	0	4	0	0	0	0	5	0	0	0	0	0	5	0	0	0	0	0	0		0	0	0	0	0	0	0	0	0	0	4	0	0	0	0	0	4	4	0	0	0		3	4	0	0	0	0
205	1	3	3	5	4	2	3	2	2	0	0	0	0	0	0	0	0	5	0	0		0	3	3	3	0	0	0	0	4	0	0	0	0	0	0	0	0	0	0	0	0		4	0	0	0	0	4
205	2	0	3	4	5	0	0	0	0	0	3	0	0	0	0	0	0	5	0	0		0	0	0	3	3	0	0	0	4	0	0	0	0	0	0	0	0	0	3	0	0		5	3	0	0	0	4
208	1	0	0	0	0	0	0	0	0	0	0	0	0	0	0	0	0	0	0	0		0	0	0	0	0	0	0	0	0	0	0	0	0	0	0	0	0	0	0	0	0		0	0	0	0	0	0
208	2	3	0	0	0	0	3	0	0	0	0	0	3	0	0	3	0	0	0	0		0	0	3	0	0	0	0	0	0	0	0	0	0	0	0	0	0	0	0	0	0		3	0	0	0	0	0
211	1	1	2	1	1	1	3	1	5	0	0	2	0	2	0	1	0	0	0	2		0	0	0	0	0	0	0	0	0	2	2	2	2	0	0	0	0	0	0	0	0		4	2	3	0	0	3
211	2	2	2	2	0	0	2	0	2	0	0	0	0	2	0	0	0	0	0	3		0	0	0	0	0	0	0	0	3	0	0	0	0	0	0	0	0	0	1	2	0		3	2	0	0	0	3
212	1	2	5	5	4	0	4	4	4	0	1	0	0	4	0	0	0	2	0	0		0	0	3	0	0	0	0	0	0	0	0	0	0	0	1	0	0	0	0	0	3		5	5	0	0	0	5
212	2	0	4	1	0	3	3	3	0	0	0	0	0	3	0	0	0	2	0	3		0	2	4	1	0	0	0	0	0	0	0	0	0	0	0	0	0	0	0	0	0		5	0	0	0	0	0
213	1	5	4	4	0	0	0	0	0	0	2	0	4	0	2	0	1	0	3	0		0	0	0	0	5	4	0	0	0	2	4	4	2	0	0	4	1	5	0	0	0		2	0	0	0	0	3
213	2	3	4	4	4	0	0	0	0	0	2	0	0	0	0	0	0	0	0	0		0	0	0	0	5	0	0	0	4	0	0	4	0	0	0	4	0	0	0	0	0		5	0	0	0	0	3
217	1	2	2	2	2	2	2	0	0	0	2	0	0	0	0	1	0	0	0	1		1	1	0	0	0	0	0	0	0	0	0	0	0	0	0	0	0	0	0	0	0		3	0	0	0	0	0
217	2	2	0	0	0	0	1	0	0	0	0	1	0	1	0	0	0	0	0	1		1	1	0	0	0	0	0	1	0	0	0	0	0	2	0	0	0	0	0	0	0		2	2	2	2	0	0
218	1	0	0	0	0	0	0	0	0	0	0	0	0	0	0	0	0	0	0	0		0	0	0	0	0	0	0	0	5	0	0	0	1	0	0	0	0	0	1	1	1		3	0	0	0	0	3
218	2	0	0	0	0	0	0	0	0	1	0	0	0	0	0	0	0	0	0	0		0	0	0	0	1	0	0	0	0	0	2	0	2	0	0	0	3	0	3	0	0		0	2	0	0	0	0
220	1	2	4	4	3	4	5	3	2	0	3	3	2	2	1	2	0	0	0	0		1	1	1	1	0	0	0	3	0	0	0	0	0	0	0	0	0	0	0	0	0		4	4	4	4	4	4
220	2	0	3	2	2	2	2	0	0	0	1	0	4	0	5	0	0	0	0	0		0	0	0	0	0	0	0	0	0	0	0	0	0	0	0	0	0	0	0	0	0		1	4	4	4	4	4
221	1	2	3	2	1	0	2	0	0	0	0	0	0	2	0	0	0	0	0	0		0	0	0	0	0	0	0	0	0	0	0	0	0	0	0	0	0	0	0	0	0		3	3	1	2	2	3
221	2	2	3	2	1	1	2	0	0	0	0	0	2	0	0	0	1	0	0	0		0	0	0	1	2	0	0	0	0	1	1	0	1	0	1	0	0	0	0	0	0		2	2	2	1	2	2
222	1	0	0	0	0	0	0	1	0	0	0	0	0	0	0	0	0	0	0	0		0	0	5	0	0	0	0	0	0	0	0	0	0	0	0	0	0	0	5	0	0		4	0	0	0	0	0
222	2	0	0	0	0	0	0	4	0	0	0	0	0	0	0	0	0	0	0	0		0	0	0	0	3	0	0	0	0	0	0	0	0	0	0	0	0	0	5	0	0		4	0	0	0	0	0
224	1	0	0	0	0	4	4	5	0	0	0	2	0	2	0	1	0	0	0	0		0	0	0	0	0	3	4	0	0	0	2	2	1	0	0	0	0	0	0	0	0		3	3	0	2	3	3
224	2	0	4	4	0	4	4	5	0	0	0	3	0	0	0	2	0	0	0	0		0	0	0	0	0	3	3	0	0	0	3	3	3	0	0	2	0	0	0	0	0		3	3	3	0	0	3
226	1	0	0	4	0	0	0	0	0	0	0	4	0	0	0	5	0	0	0	0		0	0	0	0	5	0	0	0	5	0	5	0	0	0	4	0	0	0	0	0	0		0	5	0	0	0	5
226	2	0	0	0	0	5	0	0	0	0	0	0	0	0	0	0	0	0	0	0		0	0	0	0	0	0	0	0	5	0	0	5	0	0	0	0	0	0	5	0	0		0	3	0	0	0	0
228	1	2	4	2	4	3	2	2	1	0	2	0	0	2	2	0	0	0	0	0		0	0	0	2	1	3	0	0	0	0	0	0	0	0	0	0	0	0	0	0	1		5	2	2	2	0	3
228	2	2	4	3	2	4	4	4	3	2	0	2	0	0	1	0	0	0	0	0		2	4	0	4	1	0	0	0	0	0	0	0	0	0	1	0	0	0	0	0	3		5	2	2	1	0	3
233	1	1	2	4	2	2	0	0	0	0	0	1	1	0	0	1	0	0	0	2		0	0	0	0	0	0	2	0	3	4	4	0	4	0	0	4	0	0	0	0	0		4	3	4	3	0	0
233	2	2	3	0	3	0	0	0	0	0	0	0	0	0	0	2	0	0	0	0		1	2	0	2	0	0	0	0	0	0	0	0	0	3	0	0	0	0	0	0	0		4	0	3	3	0	0
235	1	4	4	4	2	5	4	5	0	0	0	0	2	3	0	2	0	0	0	1		0	0	0	0	5	0	0	0	5	0	1	0	0	0	0	0	5	0	5	0	0		5	3	2	2	1	4
235	2	3	4	4	5	2	4	2	0	0	0	0	0	2	2	4	0	2	0	3		0	0	0	0	0	0	0	0	0	0	0	0	0	0	0	0	5	5	5	0	0		4	4	3	2	3	4
239	1	0	0	0	0	0	0	0	0	0	5	0	0	0	0	0	0	0	0	0		0	0	0	0	0	0	0	0	0	0	0	0	0	0	0	0	0	0	0	0	0		4	0	5	0	0	0
239	2	0	0	0	0	0	0	0	0	0	0	0	0	0	0	0	0	0	0	0		0	4	0	0	0	0	0	0	0	0	0	0	0	0	0	0	0	0	0	0	0		4	2	0	0	0	0
240	1	2	2	1	0	1	1	4	4	0	0	0	0	3	0	2	0	0	0	0		0	0	0	0	4	4	5	0	5	0	5	0	5	0	0	0	0	0	3	0	0		4	4	2	2	0	0
240	2	3	3	1	0	1	0	5	4	0	0	0	0	5	0	0	0	0	0	0		0	0	0	0	4	5	5	0	4	0	5	4	3	0	0	0	0	0	2	0	0		3	4	2	1	1	3
242	1	0	0	5	0	0	0	0	0	0	0	0	0	0	0	0	0	2	0	0		0	0	0	0	0	0	5	0	0	0	5	0	0	0	0	5	0	0	0	0	0		5	0	0	0	0	0
242	2	5	0	0	0	0	5	0	0	0	0	0	0	5	0	5	0	0	0	0		0	0	0	0	0	5	0	0	0	0	5	5	0	0	0	5	0	0	0	0	0		5	0	0	0	0	0
243	1	0	2	3	4	3	3	4	0	3	0	0	0	3	0	0	4	0	0	0		0	3	0	0	0	0	0	0	0	0	0	0	0	0	0	0	0	0	0	0	0		0	0	3	0	0	4
243	2	0	0	0	0	3	0	5	3	3	0	4	0	0	0	0	1	0	0	0		0	3	0	0	0	0	0	3	0	0	0	0	0	0	0	0	0	0	0	0	0		0	0	0	0	0	0
246	1	0	0	0	0	0	0	5	0	0	0	0	0	0	0	0	0	0	0	0		0	0	0	0	0	0	0	0	0	0	0	0	0	0	0	0	0	0	0	0	0		0	0	0	0	0	0
246	2	5	4	5	0	4	0	0	0	0	0	0	0	0	0	0	0	0	0	0		0	0	0	0	0	0	0	0	2	0	2	0	4	0	0	0	0	0	0	0	0		5	0	0	0	0	0
247	1	1	1	1	0	0	3	0	0	0	0	0	0	0	2	0	0	0	0	0		0	0	0	0	2	2	0	0	0	2	4	4	2	0	0	0	0	0	0	0	0		0	0	0	0	0	1
247	2	5	2	4	4	5	3	0	0	0	0	0	0	0	1	0	0	1	1	2		0	0	0	0	2	1	3	0	3	0	4	2	1	0	1	0	0	0	0	0	0		2	1	1	0	0	1
249	1	0	3	0	0	4	0	0	0	0	0	0	0	0	2	2	0	0	0	2		0	0	0	0	0	0	0	0	0	0	0	0	2	0	0	0	0	0	0	0	0		0	0	0	3	0	0
249	2	0	0	3	0	4	2	0	0	0	0	0	0	0	0	0	0	0	0	0		0	0	0	0	0	0	0	0	0	0	0	2	0	0	0	0	0	3	2	0	0		4	0	0	0	0	0
251	1	0	2	2	0	0	1	2	0	2	0	0	0	0	0	0	0	0	0	0		0	2	2	0	0	0	0	0	0	0	0	0	0	0	0	0	0	0	2	0	0		2	1	1	3	0	3
251	2	0	0	0	0	0	0	0	0	2	0	0	0	0	0	0	0	0	0	0		0	0	0	0	2	0	0	0	0	0	0	0	0	0	0	0	0	0	3	0	0		2	2	2	1	0	3
253	1	0	4	3	0	3	4	4	0	0	0	0	2	0	0	0	0	0	0	0		0	0	0	0	0	0	0	0	0	0	0	0	0	0	0	0	0	0	0	0	0		0	2	0	0	0	0
253	2	0	5	0	0	0	5	0	0	0	0	0	5	0	0	0	0	0	0	0		0	0	0	0	0	0	0	0	2	0	0	0	0	0	0	0	0	2	3	2	0		5	5	0	0	0	5
256	1	0	0	4	0	0	0	0	0	0	0	0	0	0	0	0	0	0	0	0		0	0	0	0	0	3	0	0	0	0	0	0	4	0	0	0	0	0	0	0	0		3	2	0	0	0	5
256	2	0	0	0	0	0	0	0	0	0	0	0	0	0	0	0	0	0	0	0		0	0	0	0	2	2	0	0	0	0	3	2	3	0	1	0	0	0	5	0	0		3	5	0	2	0	5
257	1	2	4	4	0	4	3	0	0	0	0	0	2	0	0	0	0	0	0	0		0	0	0	0	0	0	0	0	0	0	0	4	2	0	0	4	2	0	0	0	0		4	0	0	0	0	0
257	2	2	2	4	2	3	0	0	0	0	0	0	2	0	0	0	0	0	0	0		0	0	0	0	1	0	3	0	0	0	0	2	0	0	0	0	0	0	0	0	0		4	0	0	0	0	0
258	1	4	4	0	0	0	0	4	0	1	0	2	0	0	0	0	0	0	0	0		0	0	0	5	0	0	0	0	0	0	5	0	5	0	0	5	0	0	0	0	0		4	5	0	0	0	0
258	2	0	3	3	0	0	0	5	0	2	0	3	0	2	0	0	0	0	0	0		0	0	0	4	0	0	0	0	0	0	2	0	3	0	0	5	0	0	0	0	0		1	0	0	0	0	2
259	1	0	4	0	0	0	4	4	0	0	4	0	0	0	0	0	0	0	0	0		0	0	0	0	0	4	4	0	0	0	0	0	0	0	0	0	0	0	0	0	0		4	0	0	0	0	4
259	2	0	4	0	0	0	4	5	0	0	0	0	0	0	0	0	0	0	0	0		0	0	0	0	0	0	0	0	0	0	0	0	0	0	0	0	0	0	0	0	0		4	0	0	0	0	0
260	1	0	0	2	0	0	0	0	0	0	0	0	0	0	1	0	0	0	0	0		0	0	0	0	0	4	0	0	4	5	0	4	5	0	0	0	4	0	0	0	0		3	2	2	3	0	0
260	2	0	0	0	0	0	0	3	0	0	0	0	0	0	0	0	0	0	0	0		0	0	0	0	0	4	4	0	4	4	0	0	4	0	0	0	0	0	0	0	0		3	0	0	0	0	2
264	1	3	2	0	0	0	0	0	1	0	3	0	0	2	0	4	0	0	0	0		2	1	0	0	0	0	0	2	0	0	0	0	0	3	0	0	0	0	0	0	0		3	2	0	0	0	2
264	2	2	2	1	2	0	2	0	0	0	3	0	0	0	0	2	0	2	1	3		0	0	0	0	0	0	0	1	0	0	0	0	0	0	0	0	0	1	0	0	0		2	1	0	0	0	0
265	1	0	2	0	0	0	0	2	2	0	0	0	0	0	0	0	0	0	0	0		0	0	0	0	5	0	0	0	5	0	4	4	4	0	0	0	0	0	0	0	0		0	0	0	0	0	2
265	2	0	4	0	0	0	2	0	0	0	0	0	0	0	0	0	0	0	0	0		0	0	0	5	0	0	5	0	5	0	0	0	0	0	0	0	0	0	0	0	0		4	0	0	0	0	2
266	1	0	0	0	0	0	0	0	0	0	0	0	0	0	0	0	0	0	0	0		3	2	3	3	0	0	0	2	0	0	0	0	0	5	0	0	0	0	0	0	4		4	2	2	0	0	5
266	2	3	3	3	1	3	3	1	3	0	3	0	0	0	2	3	3	0	0	0		3	3	3	3	0	0	0	2	0	0	0	0	0	4	0	0	0	0	0	0	5		5	3	3	0	5	5
267	1	0	0	0	0	3	0	5	0	2	0	4	0	0	0	0	1	0	0	0		0	0	0	0	0	0	0	0	0	0	5	0	4	0	0	2	1	0	0	0	0		4	4	3	0	0	0
267	2	0	4	3	0	0	0	0	0	0	1	0	0	0	0	1	0	2	0	0		0	0	0	0	0	0	4	0	0	0	0	0	3	0	0	2	2	0	0	0	0		0	0	2	0	0	4
269	1	0	0	0	0	0	0	0	0	0	0	0	0	0	3	0	0	0	0	0		0	0	0	0	0	3	0	0	0	0	0	0	0	0	0	0	0	0	0	0	0		0	0	0	0	0	4
269	2	0	0	0	0	0	0	5	0	0	0	0	0	0	0	0	0	3	0	0		0	0	0	0	0	0	3	0	0	0	0	0	0	0	0	0	0	0	0	3	0		0	0	0	0	0	4
270	1	0	2	5	0	5	0	5	0	0	0	2	0	0	2	3	0	0	0	0		0	0	0	0	0	4	2	0	1	2	0	3	0	0	1	0	1	0	4	0	0		3	5	0	2	0	0
270	2	0	2	2	0	2	0	5	0	1	0	2	0	0	3	3	0	0	0	0		0	3	0	1	0	0	1	0	0	0	0	0	0	1	0	0	0	0	0	0	0		3	3	3	4	0	0
272	1	0	3	0	0	0	3	0	0	0	0	0	0	0	0	0	0	0	0	0		0	0	0	0	5	0	0	0	5	0	5	0	5	0	0	0	5	0	0	0	0		4	0	0	0	0	4
272	2	0	0	0	0	0	0	0	0	0	0	0	0	0	0	0	0	0	0	0		0	0	0	0	0	0	0	0	5	0	0	5	5	0	0	0	0	0	0	0	0		5	2	0	0	0	0
273	1	0	0	0	0	0	0	0	0	0	2	0	0	0	0	1	0	0	0	0		0	0	0	0	0	0	0	2	0	0	0	0	0	0	0	0	0	0	0	0	0		2	0	0	0	0	0
273	2	3	1	0	3	0	0	0	0	0	3	0	0	0	0	0	0	0	0	0		0	0	0	0	0	2	0	4	0	0	0	0	1	0	0	0	0	0	0	0	0		4	0	0	0	0	0
274	1	0	5	5	4	5	2	5	0	0	0	5	0	3	0	0	0	0	0	0		0	0	4	0	0	0	0	0	5	0	2	0	0	0	0	0	0	0	0	0	0		5	5	3	3	0	2
274	2	3	5	5	5	5	3	5	0	0	0	5	0	0	0	0	0	0	0	0		3	4	3	0	0	0	0	0	0	0	0	0	0	2	0	0	0	0	0	0	0		5	3	4	2	0	5
275	1	0	0	0	0	0	0	2	0	5	0	2	0	0	0	0	0	0	0	0		0	0	0	0	5	4	5	0	5	5	5	5	5	0	0	0	0	0	0	0	0		3	3	5	0	0	0
275	2	3	0	0	0	0	0	1	0	1	0	0	0	2	0	0	0	0	0	0		0	0	0	0	5	1	3	0	5	2	0	5	3	0	0	2	5	0	0	0	0		0	0	2	0	1	4
276	1	5	5	5	0	0	5	1	5	0	2	0	0	0	0	0	0	0	0	0		0	0	0	0	0	0	0	5	0	0	0	0	0	0	0	0	0	0	0	0	0		5	5	0	0	0	5
276	2	4	4	0	0	0	0	0	5	0	3	0	0	0	0	0	0	0	0	0		0	0	0	2	0	0	0	0	0	0	0	0	0	0	0	0	0	0	0	0	0		4	4	4	0	0	0
278	1	0	3	0	0	5	0	4	5	1	0	3	0	1	0	0	0	0	0	0		0	0	0	0	0	0	0	0	0	0	0	0	0	0	0	0	0	0	0	0	0		5	5	4	2	0	5
278	2	0	0	0	0	4	2	4	3	0	0	2	0	2	0	0	0	0	0	0		1	1	1	0	0	0	0	0	0	0	0	0	0	2	0	0	0	0	0	0	0		4	4	4	0	0	4
280	1	1	3	2	0	0	2	3	0	0	3	0	0	1	0	2	3	0	0	0		0	0	0	0	0	1	2	0	2	0	1	0	0	1	0	0	0	0	0	0	0		3	2	0	2	0	2
280	2	1	3	0	1	0	0	4	0	0	3	0	2	0	0	0	3	0	0	0		1	3	0	0	0	0	0	0	0	0	0	0	0	0	0	0	0	0	0	0	0		4	2	0	3	0	3
283	1	5	2	3	2	2	3	4	1	0	2	0	0	3	0	0	0	0	0	2		1	0	0	0	0	0	0	0	0	0	0	0	0	0	0	0	0	0	0	0	0		5	3	2	3	2	2
283	2	2	2	3	4	5	4	2	2	0	3	0	5	0	0	0	0	0	0	0		2	5	5	4	0	0	0	0	0	0	0	0	0	0	0	0	0	0	0	0	0		5	5	2	3	3	4
287	1	5	3	2	0	0	3	5	3	0	3	0	0	0	4	4	3	0	0	0		0	0	3	0	0	2	2	0	2	0	3	2	3	0	1	0	2	2	0	0	0		3	2	2	0	0	2
287	2	4	5	4	0	0	5	5	3	0	4	0	0	5	4	4	4	0	0	0		0	0	5	0	3	0	4	0	5	0	5	4	4	0	3	0	5	5	3	2	0		4	5	4	0	3	5
288	1	0	0	4	0	0	3	3	0	0	0	0	0	0	0	0	0	0	0	0		0	0	0	0	0	0	0	0	3	0	4	0	0	0	0	5	0	0	0	0	0		0	0	0	0	0	2
288	2	0	4	0	2	0	0	0	0	0	0	0	0	0	2	0	0	0	0	0		0	0	0	0	0	0	0	0	0	0	0	0	3	0	0	0	0	0	0	0	0		0	0	0	0	0	0
290	1	0	1	0	0	0	1	1	0	0	1	0	0	0	1	1	0	0	0	0		0	0	0	0	0	0	0	0	0	0	0	0	0	0	0	0	0	0	0	0	0		0	0	0	0	0	0
290	2	3	3	0	3	0	0	0	0	0	0	0	0	0	0	0	0	0	0	0		0	0	0	0	0	0	0	2	0	0	0	0	0	0	0	0	0	0	0	0	0		0	0	0	0	0	0
292	1	5	5	5	2	5	5	5	3	1	0	3	0	4	0	3	1	0	0	0		0	1	0	0	1	3	0	2	0	2	3	2	4	1	4	1	0	1	4	1	0		4	4	5	5	0	3
292	2	0	5	4	2	4	3	5	0	1	0	2	0	3	0	2	3	0	0	0		0	0	0	1	2	3	2	0	4	0	4	3	3	1	3	2	0	3	2	3	1		4	5	2	3	0	4
297	1	3	4	4	4	0	4	0	0	0	0	3	0	3	2	0	0	4	4	3		2	2	2	0	0	0	0	4	0	0	0	0	0	3	0	0	0	0	0	0	0		4	3	0	0	0	3
297	2	2	5	5	4	0	4	0	0	0	1	1	0	3	0	0	0	5	3	3		1	0	0	0	0	0	0	5	0	0	0	0	0	0	0	0	0	0	0	0	0		4	4	0	0	0	4
298	1	0	2	1	1	0	0	0	0	0	0	0	0	0	0	0	0	1	0	0		0	0	0	0	0	0	0	0	0	0	0	0	0	0	0	0	0	0	0	0	0		0	0	0	0	0	0
298	2	1	0	0	1	0	0	0	0	0	0	0	0	0	1	0	0	0	0	0		0	0	0	2	0	1	0	0	0	1	1	0	0	0	1	0	0	0	0	0	0		2	1	0	0	0	1
299	1	3	4	1	1	0	2	0	0	0	0	3	0	0	0	0	0	0	0	0		0	0	1	3	0	2	0	0	4	2	1	2	1	0	0	0	0	0	0	0	3		4	4	0	0	0	1
299	2	5	5	3	3	3	5	0	1	0	0	5	0	2	2	1	0	0	0	0		0	0	1	3	0	1	1	0	0	0	0	0	0	0	0	0	4	0	1	0	0		5	5	4	0	2	5
301	1	1	1	0	0	1	0	0	0	0	1	0	0	0	0	0	0	0	0	0		0	0	0	0	0	0	0	0	0	0	0	0	0	0	0	0	0	0	0	0	0		0	0	0	0	0	0
301	2	0	0	0	0	0	0	0	0	0	0	0	0	0	0	2	0	0	0	0		0	0	0	0	0	0	0	0	0	0	0	0	0	0	0	0	0	0	0	0	1		0	0	0	0	0	0
302	1	0	0	0	0	0	0	0	0	0	0	0	0	0	0	0	0	0	0	0		0	0	0	0	0	0	0	0	0	0	0	0	0	0	0	0	0	0	0	0	0		0	0	0	0	0	0
302	2	0	0	0	0	0	0	0	0	0	0	0	0	0	0	0	0	0	0	0		0	0	0	0	0	0	0	0	0	0	0	0	0	0	0	0	0	0	0	0	0		0	0	0	0	0	0
307	1	0	0	0	2	2	0	0	0	0	1	0	0	0	0	0	0	0	0	0		0	0	0	0	2	1	2	0	0	0	1	1	2	0	3	0	3	1	0	0	0		3	0	0	0	0	2
307	2	0	0	0	0	0	0	0	0	0	0	0	0	0	0	0	0	0	0	0		0	0	0	0	0	4	3	0	0	0	2	0	3	0	2	3	0	0	0	0	0		1	0	0	0	0	0
308	1	3	0	5	0	1	2	3	0	0	0	0	0	2	0	3	0	0	0	0		0	0	0	0	0	0	0	0	0	0	0	0	0	0	0	0	0	0	0	0	0		1	2	0	0	0	1
308	2	3	0	2	0	0	2	4	0	0	0	0	0	4	0	4	0	0	0	0		1	0	0	0	0	0	0	1	0	0	0	0	0	0	0	0	0	0	0	0	0		5	0	0	0	0	0
309	1	4	4	4	3	0	4	3	2	0	0	0	4	0	4	4	1	0	0	0		0	0	0	0	0	0	0	0	0	0	0	0	0	0	0	1	0	0	0	0	0		3	4	2	0	0	0
309	2	3	3	0	0	0	0	0	0	0	0	0	0	0	3	3	0	0	2	2		0	0	0	2	0	0	0	0	0	0	0	0	0	0	0	0	2	0	2	0	2		3	3	3	0	0	0
310	1	4	4	3	2	1	4	2	1	0	0	2	0	2	3	2	0	3	0	0		4	4	3	0	0	0	0	0	3	0	0	0	0	0	0	0	0	0	0	0	0		5	5	4	3	0	5
310	2	2	2	2	2	0	2	4	0	0	0	3	0	2	0	3	0	0	1	0		4	4	3	0	0	1	1	0	2	0	0	0	0	1	0	0	0	0	0	0	0		4	4	4	3	2	4
311	1	1	3	5	1	5	2	4	5	0	0	4	3	2	2	1	0	0	0	0		0	0	0	0	0	0	0	0	0	2	2	2	2	0	0	2	4	5	5	5	0		5	2	0	2	0	3
311	2	3	4	5	1	5	3	0	3	0	4	0	1	3	0	3	0	0	0	0		0	0	3	3	0	0	0	0	0	0	0	0	0	1	0	0	0	2	0	0	0		5	3	3	3	2	3
313	1	3	3	4	0	0	0	3	0	0	5	0	0	0	0	0	0	0	0	0		2	0	0	2	0	0	0	5	0	0	0	0	0	0	0	0	0	0	0	0	0		4	0	5	0	0	0
313	2	5	3	5	0	0	0	4	0	0	0	0	0	4	0	0	0	0	0	0		1	0	0	0	0	0	0	2	0	0	0	0	0	0	0	0	0	0	0	0	0		5	0	0	0	0	0
315	1	4	5	5	4	3	4	3	0	0	2	0	0	1	0	0	0	0	2	0		0	0	0	0	0	1	3	0	3	0	1	0	0	0	0	1	0	0	2	0	0		5	4	3	1	0	3
315	2	2	4	5	4	3	3	2	0	0	2	0	0	1	0	0	0	0	1	0		0	0	0	0	0	0	3	0	5	0	2	0	0	0	0	0	0	0	0	0	0		4	2	3	0	0	3
317	1	4	4	0	0	0	0	0	0	0	2	0	0	4	0	5	0	0	0	0		3	2	0	1	0	0	0	0	0	0	0	0	0	3	0	0	0	0	0	0	0		5	3	0	0	0	3
317	2	0	0	0	0	0	0	0	0	0	1	0	0	1	0	1	0	0	0	0		0	0	0	1	0	0	0	0	0	0	0	0	0	2	0	0	0	0	0	0	0		3	0	0	0	0	0
318	1	1	1	2	0	2	0	4	1	3	0	3	0	0	0	0	3	0	0	0		0	2	2	2	2	3	2	0	3	0	4	4	3	0	0	5	0	3	0	0	1		4	4	4	4	0	4
318	2	0	3	4	0	4	0	5	0	0	0	3	0	2	0	0	3	0	0	0		0	0	0	0	0	2	4	0	0	0	3	3	1	0	2	5	2	0	0	0	2		5	0	0	0	0	4
319	1	3	2	3	1	1	1	5	1	0	2	0	0	1	0	0	0	0	0	0		1	0	0	0	1	0	0	0	2	0	1	0	0	0	0	0	0	0	0	0	0		3	0	0	0	0	0
319	2	2	4	4	0	1	0	4	1	0	3	0	0	2	0	0	0	0	0	0		0	0	0	0	3	0	0	0	0	0	2	0	0	0	0	0	1	0	0	0	0		4	2	2	0	0	2
320	1	0	0	0	0	0	0	0	0	0	0	0	0	0	0	0	0	0	0	0		0	0	0	0	0	0	0	0	0	0	0	0	0	0	0	0	0	0	0	0	0		5	0	0	0	0	0
320	2	0	0	0	0	0	0	0	0	0	0	0	0	0	0	0	0	0	0	0		0	0	0	0	0	0	0	0	0	0	0	0	0	0	0	0	0	0	0	0	0		0	0	0	0	0	0
321	1	3	4	3	3	2	2	0	0	0	3	0	1	1	0	0	0	0	0	0		0	0	0	0	4	0	0	0	0	0	1	0	0	0	0	0	0	4	5	1	0		4	0	0	0	0	4
321	2	0	0	0	0	0	0	0	0	0	4	0	4	0	1	0	0	0	0	0		0	0	0	0	2	1	0	0	0	0	1	1	0	0	0	0	0	3	4	2	0		0	0	0	0	0	0
323	1	0	5	5	5	0	5	0	0	0	5	0	5	0	0	0	0	0	0	0		0	0	5	0	0	0	0	3	0	0	0	0	0	0	0	0	0	0	0	0	0		0	4	4	0	3	3
323	2	4	4	4	0	4	4	0	0	0	0	0	3	0	0	0	0	0	0	0		0	2	2	0	0	0	0	3	0	0	0	0	0	0	0	0	0	0	0	0	0		5	3	3	0	0	3
324	1	1	4	4	0	4	4	4	4	0	4	0	0	4	0	0	4	0	0	0		0	0	0	0	0	4	0	0	4	0	0	0	0	0	0	0	4	4	4	0	0		4	4	4	0	0	4
324	2	0	0	5	0	5	5	5	5	0	0	0	0	5	0	0	5	0	0	0		0	0	0	0	0	5	5	0	5	0	0	5	0	0	0	0	5	0	5	5	0		5	0	0	0	0	0
325	1	0	0	0	0	0	0	4	0	0	0	0	0	0	0	0	0	0	0	0		0	0	1	0	0	0	0	0	1	0	0	0	0	0	0	0	0	5	0	0	0		1	0	0	0	0	1
325	2	1	0	1	0	0	0	4	0	0	0	0	0	4	0	0	0	0	0	0		0	0	0	0	0	0	0	0	0	0	0	0	0	0	0	0	0	0	0	0	0		4	0	0	0	0	4
326	1	0	0	0	5	0	5	0	0	0	0	0	0	0	0	4	0	3	0	2		0	0	0	0	0	0	0	0	0	0	0	0	0	2	0	0	0	0	0	0	0		5	5	5	5	0	5
326	2	0	0	2	0	0	0	0	0	0	1	0	0	0	1	2	0	1	0	1		0	0	0	0	0	0	0	0	4	0	0	0	0	0	0	0	0	0	3	0	0		0	0	5	0	0	0
328	1	0	0	0	0	0	0	5	0	0	3	0	0	0	0	0	4	0	0	0		0	0	0	0	4	5	5	0	0	0	3	0	0	0	2	0	3	2	0	0	0		5	0	0	0	0	2
328	2	0	0	0	0	0	0	4	0	0	3	0	0	0	0	0	5	0	0	0		0	0	0	0	3	4	4	0	0	0	3	2	0	0	0	0	4	0	0	0	0		3	0	0	0	0	0
329	1	2	4	4	2	4	4	5	5	0	4	0	0	4	0	0	0	0	0	0		0	0	0	0	1	0	0	0	0	0	0	0	0	0	0	0	0	0	4	0	0		5	0	0	0	0	0
329	2	0	3	3	0	3	2	5	3	0	0	0	0	0	0	0	0	0	0	0		0	0	0	0	0	3	3	0	1	0	2	1	2	0	1	0	0	0	0	0	0		4	1	0	0	0	0
330	1	3	2	3	4	4	3	0	3	0	5	0	3	0	0	3	0	0	0	2		0	2	0	0	0	0	0	5	0	0	0	0	0	0	0	0	0	0	0	0	0		5	0	0	0	0	4
330	2	4	4	4	0	5	0	0	4	0	0	0	3	0	0	1	0	1	1	1		0	0	0	0	0	0	0	5	0	0	0	0	0	0	0	0	0	0	0	0	0		5	0	0	0	0	0
331	1	2	4	0	2	0	3	0	0	0	0	0	0	0	0	0	0	0	0	0		0	0	0	0	0	0	0	0	4	0	2	0	0	0	0	0	0	0	0	0	0		4	2	0	0	0	2
331	2	0	4	3	2	0	3	0	0	0	0	0	0	0	0	0	0	0	0	0		0	0	0	0	0	0	0	0	2	0	0	0	0	0	0	0	0	0	0	0	0		3	0	0	0	0	0
332	1	0	2	0	0	0	0	3	0	0	1	1	0	0	2	0	0	0	0	0		0	1	0	0	0	0	0	2	0	0	0	0	0	0	0	0	0	0	0	0	0		4	2	0	3	0	0
332	2	0	0	0	0	0	0	2	0	3	0	0	0	0	0	0	0	0	0	0		0	0	0	3	0	2	0	2	0	0	1	0	0	0	0	0	0	0	0	0	0		4	0	0	0	0	0
333	1	2	5	5	0	0	0	0	0	0	0	0	0	0	3	0	0	0	3	0		0	0	0	0	0	0	0	0	0	5	0	0	0	0	0	4	0	0	0	0	0		5	0	0	0	0	0
333	2	4	4	0	0	0	0	4	4	0	0	0	0	0	2	0	0	0	2	0		0	0	4	0	0	0	0	0	4	0	0	0	3	0	4	0	3	0	4	0	3		4	3	0	0	0	0
334	1	0	0	0	0	0	0	5	0	0	0	0	0	0	0	0	0	0	0	0		0	0	0	5	0	0	0	0	0	0	0	0	3	0	5	0	0	0	0	0	5		0	2	0	0	0	0
334	2	0	0	0	0	0	0	5	0	0	0	0	0	0	0	0	4	0	0	0		0	0	0	5	5	0	0	0	5	0	5	5	4	0	4	0	0	0	0	0	5		3	3	3	0	0	0
335	1	0	3	2	0	2	0	0	0	0	0	0	0	0	0	0	0	0	0	0		0	0	0	0	0	0	0	0	0	0	0	0	0	0	0	0	0	0	0	0	0		0	3	0	0	0	0
335	2	0	0	5	0	0	0	0	0	0	0	4	0	0	0	0	0	0	0	0		0	0	0	0	0	0	3	0	0	0	0	0	0	0	0	0	0	0	0	0	0		4	3	2	0	2	0
336	1	3	3	3	4	3	3	3	3	0	0	0	2	0	0	3	3	2	0	3		0	0	0	0	0	0	0	0	4	0	3	0	0	0	2	0	0	4	0	3	0		4	4	4	4	4	5
336	2	3	3	4	3	4	5	0	3	0	0	0	4	5	0	0	0	0	0	3		0	0	0	0	0	0	0	0	0	0	0	0	0	0	0	0	5	4	4	0	0		4	4	5	5	4	5
337	1	0	0	0	0	0	0	4	0	1	1	0	0	0	0	0	0	0	0	0		0	0	0	0	5	5	5	0	5	0	5	5	5	0	0	0	5	0	0	0	0		1	0	0	0	0	0
337	2	0	0	0	0	0	0	0	0	0	0	0	0	0	0	0	1	0	0	0		0	0	0	0	0	4	5	0	0	0	4	4	0	0	0	0	0	0	0	0	0		1	0	0	0	0	0
338	1	1	5	3	2	2	3	0	2	0	0	0	4	0	0	0	0	3	2	2		3	0	0	0	0	0	0	0	0	0	0	0	0	0	0	0	0	0	0	0	0		4	0	0	0	0	0
338	2	2	4	5	3	0	2	0	0	0	0	0	2	0	0	0	0	0	0	0		0	0	0	0	0	0	0	0	0	0	0	0	0	0	0	0	0	0	0	0	0		5	0	0	0	0	0
341	1	0	1	0	2	4	5	0	0	0	0	0	0	0	0	3	0	0	0	0		0	0	0	0	0	0	0	2	0	0	0	0	0	2	0	0	0	0	0	0	0		1	5	0	0	0	4
341	2	3	2	0	0	0	0	2	0	0	0	0	0	0	0	0	0	0	0	0		0	0	0	0	0	0	0	0	0	0	0	0	0	0	0	0	2	0	0	0	0		0	4	0	0	0	0
342	1	0	2	4	3	0	0	2	0	0	2	0	0	0	0	2	0	0	1	2		0	0	0	2	0	0	0	0	4	0	3	4	3	0	0	0	2	0	3	0	0		3	5	3	0	3	2
342	2	0	0	0	0	0	0	2	0	0	0	0	0	0	0	0	0	0	0	0		0	0	0	0	0	0	0	0	2	0	0	0	2	0	0	0	2	0	4	2	0		3	3	3	3	2	0
343	1	0	0	0	1	0	0	0	0	0	0	0	0	0	0	0	0	0	0	0		0	0	0	0	0	0	0	0	4	0	2	2	2	0	0	0	1	0	1	0	0		4	3	3	4	0	0
343	2	0	0	0	0	0	0	0	0	0	0	1	0	0	0	0	0	0	0	0		0	0	0	0	0	0	0	0	0	0	0	0	0	0	0	0	0	0	2	1	0		2	1	2	0	2	2
344	1	0	0	0	0	0	0	0	0	3	0	0	0	0	0	0	3	0	0	0		0	0	0	3	0	5	5	0	5	2	5	5	5	0	0	3	0	0	0	0	4		4	4	0	0	0	4
344	2	0	0	0	0	0	0	0	0	5	0	5	0	0	0	0	5	0	0	0		0	0	0	0	0	5	5	0	5	3	5	5	5	0	5	0	0	0	0	0	0		3	3	3	3	0	3
345	1	0	0	5	0	0	0	0	0	0	0	0	0	0	0	0	0	0	0	0		0	0	0	0	0	0	0	5	0	0	0	0	0	0	0	0	0	0	0	0	0		0	3	0	0	0	0
345	2	0	0	0	0	4	0	0	0	0	0	0	0	0	0	0	0	0	0	0		0	0	0	0	0	0	0	2	0	0	0	0	0	0	0	0	0	0	0	0	0		0	0	4	0	0	0
346	1	0	0	0	0	0	0	0	0	0	0	0	1	0	0	0	0	0	0	0		0	0	0	0	0	0	0	2	0	3	0	0	0	0	0	0	0	0	0	0	0		0	0	1	0	0	0
346	2	1	3	4	2	0	3	0	0	0	2	0	1	0	0	0	1	0	0	0		0	0	0	0	0	0	2	0	4	0	0	0	0	0	0	0	0	0	3	0	0		2	0	0	2	4	3
347	1	0	0	0	0	4	4	5	1	0	0	0	0	0	0	1	0	0	0	0		3	2	0	0	0	0	0	0	0	0	0	0	0	2	0	0	0	0	0	0	0		0	4	0	0	2	5
347	2	0	4	0	0	3	0	5	0	0	0	3	0	0	0	1	0	0	0	0		0	0	0	1	0	0	0	0	0	0	0	0	0	0	0	0	0	0	2	0	0		0	0	0	0	0	0
348	1	0	0	0	0	0	0	3	0	4	0	4	0	0	0	0	5	0	0	0		0	0	0	0	2	0	0	3	0	0	3	0	2	0	0	5	0	0	0	0	0		4	3	0	0	0	2
348	2	0	0	0	0	0	0	4	0	0	0	3	0	0	0	0	4	0	0	0		0	0	0	0	5	0	0	3	0	0	5	4	0	0	0	3	4	0	0	0	0		5	0	0	0	0	0
349	1	0	0	0	0	0	0	2	0	0	0	0	0	0	0	0	3	0	0	0		0	2	0	0	1	2	3	0	0	0	1	0	0	0	0	0	0	0	0	0	0		3	0	2	0	0	0
349	2	0	0	0	0	0	0	0	0	0	0	0	0	0	0	0	3	0	0	0		2	2	0	0	0	0	0	0	0	0	0	0	0	0	0	2	0	2	0	0	0		2	0	0	0	0	3
350	1	0	0	3	1	2	2	5	4	0	1	3	1	0	0	0	3	0	0	0		0	0	3	1	0	0	0	0	0	0	0	0	1	0	0	0	0	0	1	1	0		2	3	1	0	0	3
350	2	0	0	0	0	1	0	4	3	0	0	2	0	0	0	0	3	0	0	0		0	0	0	0	1	0	0	0	0	0	0	0	0	0	0	0	0	0	2	1	0		3	2	0	0	0	4
351	1	0	5	0	0	5	5	5	5	5	0	5	0	0	0	0	0	0	0	0		0	0	0	5	0	0	5	0	5	0	5	4	5	0	5	1	0	2	0	0	0		5	5	2	0	2	4
351	2	0	0	0	0	0	0	5	0	0	0	5	0	0	0	0	0	0	0	0		0	0	0	5	0	0	0	0	4	0	4	0	0	0	4	0	0	0	0	0	0		3	0	0	0	0	0
352	1	0	0	0	0	0	0	5	0	0	0	0	0	0	0	0	0	0	0	0		0	0	0	0	3	0	0	0	5	0	0	3	4	0	4	0	0	0	0	0	0		0	0	0	4	0	4
352	2	0	0	0	0	0	0	3	4	0	0	0	0	0	0	0	3	3	0	0		0	0	0	0	4	0	4	0	4	0	3	3	3	0	3	0	0	0	0	0	3		4	4	0	0	0	4
354	1	4	4	4	5	0	0	0	0	0	3	0	0	0	0	0	0	0	0	0		0	0	4	0	0	0	0	3	0	0	0	0	0	0	0	0	0	0	0	0	0		5	0	0	0	0	3
354	2	4	4	0	4	0	3	0	0	0	5	0	4	0	0	0	0	0	0	0		0	0	0	0	0	0	0	0	0	0	0	0	0	0	0	0	0	0	0	0	0		5	4	0	4	0	3
356	1	0	0	0	0	4	0	2	0	0	0	0	0	0	0	0	0	0	0	0		0	0	0	1	0	0	0	0	0	0	1	0	0	0	0	0	0	0	0	0	0		3	2	0	0	0	2
356	2	0	3	3	0	3	3	3	0	0	0	0	0	0	0	1	0	0	0	0		0	0	0	0	0	0	0	0	0	0	0	0	0	0	0	0	0	0	0	0	0		3	0	0	0	0	3
357	1	0	0	0	0	0	0	0	0	0	0	0	0	0	0	0	0	0	0	0		0	0	0	0	3	0	0	0	0	0	2	0	3	0	2	3	4	4	5	0	0		4	3	1	3	1	3
357	2	3	3	2	2	1	3	2	2	0	1	1	1	2	1	0	1	0	0	0		0	0	0	3	3	2	3	0	2	0	2	2	2	0	2	1	3	2	2	1	2		4	4	3	3	2	4
359	1	0	4	4	4	0	0	0	3	0	0	0	0	0	0	0	0	3	0	0		0	0	0	0	2	0	0	0	4	0	3	0	0	0	0	0	0	0	3	0	0		4	0	0	0	0	0
359	2	0	3	3	0	0	0	0	0	0	0	0	0	0	0	0	0	0	0	0		0	0	0	0	0	0	0	0	3	0	3	0	0	0	0	0	0	0	2	0	0		4	0	0	0	0	0
360	1	0	2	3	0	0	0	0	0	0	0	0	0	2	0	0	0	0	0	0		0	0	0	2	0	3	0	0	0	0	0	0	0	0	0	0	0	0	2	0	0		2	2	0	0	0	0
360	2	0	2	2	2	0	0	0	2	0	0	0	0	0	0	1	0	0	0	0		0	0	0	0	2	3	0	0	0	0	0	0	0	0	0	0	0	0	0	0	0		0	0	0	0	0	0
363	1	0	0	0	1	0	0	0	0	0	0	0	0	0	0	0	0	0	0	0		0	0	0	0	0	0	0	0	0	0	0	0	0	0	1	0	0	0	0	0	0		5	0	0	0	0	0
363	2	0	0	0	0	0	0	0	2	0	0	0	0	0	0	2	0	0	0	0		0	0	0	0	0	0	0	5	0	0	2	0	0	0	0	0	0	0	0	0	0		5	0	0	0	0	0
364	1	4	5	5	4	5	0	0	0	0	0	0	0	2	0	0	0	0	0	0		0	0	0	0	3	3	0	0	4	0	3	0	0	0	0	0	0	0	5	5	0		5	0	5	0	0	0
364	2	0	5	5	0	5	5	5	0	0	0	5	0	3	0	1	0	0	0	0		0	0	0	0	5	0	5	0	5	0	5	3	3	0	2	0	0	0	5	0	0		5	5	4	0	0	0
365	1	0	4	5	0	0	0	1	0	0	0	0	0	4	0	0	0	0	0	0		0	0	0	2	0	0	1	0	0	0	0	0	0	0	0	0	0	0	0	0	0		3	4	4	1	0	0
365	2	0	0	0	0	0	0	4	3	0	0	0	0	0	0	0	0	0	0	0		3	0	0	0	0	0	0	0	0	0	0	0	0	0	0	0	0	0	0	0	0		5	0	0	0	0	2
366	1	0	0	0	0	0	2	0	0	4	0	0	0	0	0	0	0	0	0	0		0	0	0	0	2	2	3	0	0	0	0	0	2	0	0	0	0	0	0	0	0		2	3	3	3	0	3
366	2	0	0	0	0	0	0	0	0	0	0	0	0	0	0	0	0	0	0	0		0	0	0	0	3	0	3	0	4	3	3	0	3	0	0	0	0	0	0	0	0		3	2	0	0	2	0
369	1	2	1	5	0	0	1	5	1	0	0	0	0	2	0	0	5	0	0	0		0	0	0	0	1	1	0	0	1	0	0	0	0	5	0	0	0	0	0	0	0		3	2	0	2	0	2
369	2	1	1	0	0	0	0	5	2	0	0	0	0	2	0	0	0	0	0	0		0	0	0	0	1	5	2	0	4	0	0	0	0	0	0	1	0	0	0	0	0		3	0	0	1	0	1
371	1	0	0	4	0	0	0	0	0	0	0	0	0	0	0	0	0	0	0	0		0	0	0	0	0	0	0	3	0	0	0	0	0	0	0	0	0	0	0	0	0		5	0	0	0	0	0
371	2	0	5	5	0	0	0	0	0	0	0	0	0	0	0	0	0	0	0	0		0	0	0	0	0	0	0	3	0	0	0	0	0	0	0	0	0	0	0	0	0		5	0	0	0	0	0
373	1	0	0	5	0	0	0	0	0	0	0	0	0	0	0	0	0	0	0	4		0	0	0	0	4	0	0	0	0	0	4	0	0	0	0	0	0	0	0	3	4		4	0	0	0	0	0
373	2	0	3	0	0	0	0	0	0	0	0	0	0	0	3	0	0	0	3	0		0	0	0	0	3	3	0	0	0	0	3	4	0	0	0	2	0	0	4	0	0		4	0	0	0	0	0
374	1	0	0	0	0	5	0	0	0	0	0	0	0	0	0	0	0	0	0	0		0	0	5	0	0	5	0	0	0	0	5	0	0	0	5	5	0	0	0	0	0		3	3	0	0	0	0
374	2	0	0	4	0	0	0	5	3	0	2	0	0	0	0	2	0	0	0	0		0	0	5	0	0	0	0	0	5	0	5	5	0	0	5	5	0	0	0	0	5		5	5	3	3	0	0
376	1	0	5	5	0	0	5	5	0	0	0	0	0	0	0	0	0	0	0	0		0	0	0	0	0	0	0	0	0	0	0	0	0	0	0	0	0	0	0	0	0		0	0	0	0	0	0
376	2	0	5	0	0	0	0	5	0	0	4	0	0	0	0	0	0	0	0	0		0	0	0	0	0	0	0	0	0	0	0	0	0	0	0	0	0	0	0	0	0		0	0	0	0	0	5
377	1	4	4	4	4	4	4	4	2	0	1	0	1	1	2	2	3	1	1	2		0	0	0	0	1	0	0	1	0	0	0	1	0	0	0	0	0	0	1	0	1		4	3	3	3	3	3
377	2	4	4	4	4	4	4	4	1	0	0	2	0	1	1	1	2	1	1	1		0	0	0	0	1	1	1	0	1	0	0	1	1	0	0	0	0	0	1	1	0		4	4	3	2	1	3
379	1	0	2	0	0	0	0	0	0	2	2	0	1	0	0	0	0	0	0	0		2	0	0	2	0	1	2	0	0	0	0	0	0	0	0	0	0	0	0	1	0		4	2	0	0	0	1
379	2	2	3	0	1	0	0	0	0	0	2	0	0	2	0	0	0	0	0	0		0	0	0	0	0	0	0	0	0	1	0	1	1	3	0	0	0	0	3	1	0		1	0	0	0	0	0
380	1	0	2	0	0	3	1	1	0	0	2	0	3	0	0	1	0	0	0	0		0	2	0	0	0	0	0	3	0	0	0	0	0	1	0	0	0	0	3	0	0		5	2	0	2	0	4
380	2	0	0	0	0	2	0	0	0	0	2	0	0	0	0	0	0	0	0	0		4	3	0	0	0	0	0	0	0	0	0	0	0	0	0	0	0	0	0	0	0		5	3	1	0	0	2
381	1	0	3	3	3	0	4	0	0	0	0	0	0	3	0	0	0	0	0	0		0	0	0	0	0	0	3	0	0	0	0	0	0	0	0	0	0	0	0	0	0		0	3	2	0	0	3
381	2	0	4	4	0	5	3	0	3	0	0	0	0	0	0	0	0	0	0	0		0	0	0	0	4	0	0	0	4	0	0	5	0	0	3	0	0	0	0	0	0		5	0	0	0	0	4
382	1	0	0	0	0	0	0	4	0	0	0	0	0	0	0	0	0	0	0	0		0	0	0	0	0	0	0	0	0	3	0	0	0	0	0	0	0	0	0	0	0		5	0	0	0	0	4
382	2	0	0	0	0	4	0	3	0	0	0	0	0	0	0	0	0	0	0	0		0	0	0	0	0	0	0	0	0	3	3	0	0	0	0	0	0	0	0	0	0		4	0	0	0	0	0
384	1	2	1	0	5	0	2	0	0	0	0	2	0	0	0	0	0	0	0	0		0	0	0	0	5	0	0	0	5	0	4	0	5	0	0	0	2	5	4	0	0		5	5	0	0	0	0
384	2	4	4	0	3	0	2	0	0	0	0	3	0	0	0	0	0	0	0	0		0	0	0	5	0	0	0	0	5	0	0	0	0	0	0	0	0	4	0	2	0		5	3	0	0	0	2
385	1	0	4	3	0	3	0	5	3	0	0	3	0	0	0	0	0	0	0	0		0	0	0	2	0	0	3	0	3	0	0	0	0	0	0	0	0	0	0	1	0		5	5	3	2	0	5
385	2	0	0	0	0	2	0	4	0	0	0	0	0	0	0	0	0	0	0	0		0	0	0	0	0	0	0	0	0	0	0	0	0	0	0	0	0	0	0	0	0		5	5	3	0	0	5
386	1	0	3	2	3	0	0	0	0	0	3	0	0	0	0	2	0	0	0	4		0	0	0	4	0	0	0	0	3	3	4	2	0	0	0	1	0	0	0	0	2		3	0	0	0	0	0
386	2	0	0	0	5	0	0	0	0	0	0	0	0	0	3	0	0	0	0	0		0	0	0	4	0	0	4	0	0	0	4	0	0	0	0	0	0	0	0	0	4		0	0	0	0	0	0
388	1	4	5	5	4	3	4	5	5	0	0	4	0	4	2	4	0	0	0	0		0	0	0	0	0	2	4	0	0	0	0	0	1	0	0	1	0	0	0	4	4		5	5	5	2	2	4
388	2	3	4	4	3	3	3	4	4	0	0	2	0	4	0	1	0	0	0	0		0	0	0	0	0	3	5	0	0	1	3	0	2	0	3	0	0	0	0	0	4		4	4	4	4	0	4
391	1	0	2	4	3	1	2	0	0	0	0	0	0	0	0	1	0	0	0	1		0	0	0	0	2	0	0	0	0	0	0	0	0	0	0	0	4	4	0	3	0		4	3	2	3	1	4
391	2	0	5	5	3	0	0	0	0	0	0	0	0	0	3	1	1	5	0	2		0	0	0	0	0	2	0	0	2	0	0	0	0	0	0	0	0	2	0	0	1		1	3	3	0	1	2
393	1	1	4	4	5	0	4	0	2	0	5	0	5	0	0	0	0	4	5	0		0	0	0	4	2	0	0	0	2	0	0	0	0	0	0	0	0	0	2	0	0		1	1	1	0	2	3
393	2	0	0	0	0	0	0	2	0	0	0	2	0	0	0	0	0	0	0	0		0	0	0	0	3	3	0	0	0	0	1	2	1	0	0	1	0	0	0	0	0		3	0	0	1	0	3
394	1	2	3	4	0	0	4	0	0	0	4	0	0	0	0	0	0	0	0	0		2	0	0	0	0	0	0	0	0	0	0	0	0	0	0	0	0	0	0	0	0		5	0	0	0	0	0
394	2	2	0	3	0	0	0	2	0	0	0	0	0	0	0	0	0	0	0	0		2	0	0	0	0	0	0	0	0	0	0	0	0	0	0	0	0	2	0	0	0		4	0	0	0	0	0
396	1	0	4	4	0	5	0	0	5	0	0	4	0	0	0	3	0	0	0	0		0	0	0	0	0	4	0	0	0	0	0	0	0	0	0	0	0	0	0	0	0		4	4	0	0	0	3
396	2	0	0	0	0	2	2	3	0	0	0	0	0	3	0	0	0	0	0	0		0	0	0	0	0	0	0	0	5	0	0	0	0	0	0	0	0	0	4	0	0		5	0	4	0	0	3
397	1	0	5	0	5	0	0	5	0	0	0	0	0	3	0	0	0	0	0	0		5	0	0	5	0	0	5	0	5	0	0	5	0	0	0	0	0	0	0	0	0		5	0	0	0	0	0
397	2	0	0	5	5	0	0	4	0	0	0	3	0	0	0	0	0	0	0	2		0	0	0	5	0	0	5	0	5	0	5	5	5	0	0	0	0	4	0	0	0		5	0	0	0	0	0
399	1	0	4	0	0	4	0	0	0	0	0	3	0	0	0	0	0	0	0	0		0	0	0	0	0	0	0	0	5	0	5	0	0	0	0	0	1	2	5	3	0		5	3	5	0	0	5
399	2	0	2	0	0	5	3	5	0	0	2	0	0	0	0	0	0	0	0	0		0	0	0	0	0	0	0	0	5	0	5	2	0	0	0	0	5	3	5	1	0		5	0	0	0	0	0
401	1	0	3	3	0	0	0	0	3	0	3	0	3	3	3	3	0	0	3	0		0	0	0	0	3	0	0	0	0	0	0	0	0	0	0	0	0	0	0	3	4		3	0	0	0	0	0
401	2	0	0	0	0	0	0	2	0	0	2	0	0	2	2	2	0	0	0	0		0	0	0	0	0	3	3	0	3	0	0	3	0	0	3	3	0	0	0	0	0		4	3	0	0	0	0
403	1	5	5	5	0	5	0	5	5	0	5	0	5	0	3	5	0	0	0	0		0	0	0	0	0	0	0	0	5	0	0	0	4	0	0	0	5	5	5	0	0		0	0	0	0	0	0
403	2	5	5	0	0	5	0	5	5	0	5	0	0	0	0	0	0	0	0	0		0	0	0	0	0	0	0	0	5	0	0	0	5	0	0	0	5	5	5	5	5		4	0	0	0	0	0
404	1	4	2	0	2	0	0	0	0	0	0	4	0	3	0	0	0	0	0	0		0	0	0	0	0	0	0	0	0	0	0	0	0	1	0	0	0	1	0	0	0		5	0	0	3	0	4
404	2	5	0	3	0	0	3	4	0	1	0	2	0	4	0	2	0	1	0	0		1	0	0	0	0	2	1	4	0	0	0	0	0	0	2	0	0	0	0	0	0		5	3	1	2	0	5
405	1	4	4	5	4	0	4	0	1	0	1	0	0	0	1	2	0	0	0	2		2	1	2	1	0	0	0	0	2	0	0	0	0	0	1	0	0	0	0	0	0		3	2	2	2	0	2
405	2	4	4	4	5	0	4	0	0	0	2	0	2	0	0	0	0	0	0	0		2	1	0	0	0	0	0	0	1	0	1	0	0	0	1	0	0	0	0	0	0		3	2	0	2	0	2
406	1	0	4	3	0	5	0	0	3	0	0	0	0	0	0	0	0	0	0	0		0	0	0	0	0	3	0	0	0	0	0	2	0	0	3	0	0	0	0	0	0		4	0	0	0	0	4
406	2	0	4	3	0	0	4	5	0	0	0	0	0	0	0	0	0	0	0	0		2	2	2	0	0	0	0	0	0	0	0	0	0	0	0	0	0	0	0	0	0		3	3	0	0	0	3
407	1	2	0	0	0	0	0	0	0	0	0	0	0	0	0	0	0	0	0	0		2	0	0	0	0	0	0	0	0	0	0	0	0	0	0	0	0	0	0	0	0		2	2	0	0	0	0
407	2	0	2	1	0	0	0	0	0	0	0	0	0	1	0	0	0	0	0	0		0	0	0	1	0	0	0	0	0	0	0	0	0	0	0	0	0	0	0	0	0		3	0	0	0	1	2
409	1	2	0	1	0	0	0	0	0	2	0	0	0	0	0	0	0	0	0	0		0	0	0	0	0	0	0	0	0	0	0	2	2	0	0	0	0	0	0	0	0		3	0	0	0	0	2
409	2	4	0	0	0	0	3	0	0	0	1	0	0	0	0	0	0	0	0	0		0	0	0	0	0	0	0	0	4	0	2	3	0	0	0	0	2	0	0	0	0		3	0	3	2	0	0
410	1	0	0	0	0	0	0	3	0	0	1	0	0	0	0	0	0	0	0	0		0	0	0	0	2	0	0	0	0	0	4	0	0	0	0	0	0	2	4	0	0		5	0	0	0	0	0
410	2	0	0	0	0	0	0	0	0	0	0	0	0	0	0	0	0	0	1	0		0	0	0	0	0	0	0	0	0	0	3	0	0	0	0	0	0	0	2	0	0		5	5	0	0	0	0
411	1	3	3	2	4	1	3	1	1	0	4	0	0	1	1	1	0	3	3	3		0	0	0	0	0	0	0	0	3	0	0	0	0	0	0	0	0	1	3	3	1		2	2	1	0	1	2
411	2	2	0	2	3	0	0	0	2	0	4	0	0	0	0	0	0	3	2	3		0	0	0	1	0	0	0	0	0	0	0	0	0	0	0	0	0	0	3	3	1		4	3	3	0	0	0
413	1	2	2	2	0	2	2	0	0	0	0	0	0	0	0	0	0	0	0	0		0	0	0	0	0	0	0	3	0	0	0	0	0	0	0	0	0	0	0	0	0		2	2	0	0	0	2
413	2	0	2	0	0	2	2	2	0	0	2	0	0	0	0	0	0	2	0	0		0	0	0	4	0	0	0	0	0	0	0	2	0	0	0	0	0	0	0	0	0		4	0	0	0	0	3
414	1	5	0	0	0	0	0	0	0	0	3	0	0	0	0	5	0	0	0	0		0	0	0	0	0	0	0	5	0	0	0	0	0	0	0	0	0	0	0	0	0		0	0	0	0	0	0
414	2	0	0	0	0	0	0	0	0	0	0	0	0	0	0	0	0	0	0	0		0	0	0	0	0	0	0	1	0	0	0	0	0	0	0	0	0	0	0	0	0		0	0	0	0	0	0
417	1	5	5	4	0	0	5	0	0	0	5	0	0	0	0	0	0	0	0	3		0	0	0	5	3	5	3	0	4	2	4	4	2	1	0	0	0	0	2	0	0		5	5	2	0	0	5
417	2	2	5	1	0	1	4	1	0	0	0	1	0	4	0	2	1	0	0	0		0	0	0	0	5	4	0	0	0	4	3	0	2	1	0	0	0	0	0	0	0		2	4	0	0	0	4
420	1	2	2	3	3	0	0	0	0	0	1	0	0	0	0	0	0	1	4	0		0	0	0	0	0	2	0	0	2	0	1	0	0	0	1	0	0	0	0	0	0		1	0	0	0	0	0
420	2	2	2	3	5	0	2	0	0	0	0	0	0	3	0	0	0	0	5	0		0	0	0	0	0	0	2	0	2	0	1	0	0	0	0	0	1	0	0	0	0		5	3	0	0	0	3
421	1	0	0	0	0	0	0	5	0	0	3	0	0	5	0	3	0	0	0	0		0	0	0	0	5	0	0	0	0	0	0	0	0	0	0	0	0	0	5	0	0		2	0	0	0	0	0
421	2	0	0	0	0	0	0	5	0	0	0	0	5	0	0	0	0	0	0	0		0	0	0	1	0	0	0	0	0	0	0	5	0	0	0	5	0	2	0	0	5		5	3	0	0	0	0
422	1	1	1	0	1	0	0	0	0	0	0	0	0	1	1	1	0	0	0	0		0	0	0	0	3	4	5	0	4	3	5	3	3	0	0	0	0	0	4	0	0		4	4	2	0	0	0
422	2	1	1	0	1	0	0	0	0	0	1	0	1	0	0	0	0	0	0	0		1	0	0	0	0	0	1	0	1	0	0	0	0	0	0	0	0	0	1	1	0		1	1	0	0	0	1
425	1	0	1	0	0	0	0	0	0	0	0	0	0	0	0	0	0	0	0	0		0	0	0	0	0	2	0	0	0	0	0	0	1	0	0	1	0	1	1	1	0		3	3	0	0	0	0
425	2	0	1	2	0	2	1	0	2	0	0	0	1	0	3	1	0	1	1	1		0	0	0	3	0	3	3	0	5	3	3	0	3	0	0	0	0	0	0	0	2		5	5	5	5	1	5
426	1	0	0	4	0	0	3	0	0	0	0	0	0	0	0	0	0	0	0	0		0	0	0	0	0	0	0	0	5	0	4	5	0	0	0	0	0	0	0	0	0		4	4	0	0	0	0
426	2	0	0	0	0	0	3	3	3	0	0	0	0	4	3	0	0	0	0	0		0	0	0	0	0	0	0	0	5	0	4	0	0	0	0	5	0	0	0	0	0		5	4	0	0	0	0
427	1	0	4	4	0	0	3	0	0	0	0	0	3	0	0	0	0	3	0	0		0	0	0	0	3	3	0	0	2	0	2	2	3	0	0	0	0	4	0	0	0		2	0	0	0	0	2
427	2	4	0	4	0	0	3	0	0	0	4	0	3	0	0	0	0	2	0	0		0	0	0	0	3	0	0	0	0	3	4	0	3	0	0	0	0	0	0	0	0		2	0	0	0	0	3
429	1	0	3	0	0	2	0	0	1	0	0	0	0	0	0	0	0	0	0	0		0	0	0	0	0	4	2	0	3	2	4	0	4	0	1	0	0	0	0	0	0		3	2	0	0	0	3
429	2	0	2	2	0	2	0	0	2	0	0	3	2	1	2	0	0	0	0	0		0	0	3	0	0	0	0	2	0	0	0	0	0	2	0	0	0	0	2	0	0		1	2	2	0	2	0
431	1	0	0	0	0	0	4	4	3	0	0	0	0	3	0	3	0	0	0	0		0	0	0	0	2	0	0	0	0	0	0	0	0	0	0	0	0	3	4	0	0		0	0	0	0	0	0
431	2	0	0	0	0	0	0	2	0	0	0	0	0	0	0	0	0	0	0	0		0	0	0	0	0	0	0	0	0	0	0	0	0	0	0	0	3	0	0	0	0		4	0	0	0	0	0
432	1	0	5	0	0	0	0	0	5	0	0	0	5	0	0	0	0	0	0	0		0	0	0	0	5	5	0	0	5	0	0	0	5	0	0	0	0	0	0	0	0		0	0	0	0	0	0
432	2	5	0	5	5	5	0	0	0	0	0	0	0	0	5	0	0	0	0	0		0	0	0	0	5	5	5	0	0	0	5	0	0	0	0	0	0	0	0	0	0		0	0	0	0	0	0
433	1	0	0	2	0	0	0	0	0	0	0	0	0	0	0	1	0	0	2	0		0	0	0	0	0	0	0	0	0	0	0	0	0	0	0	0	0	0	0	0	0		0	0	0	0	0	0
433	2	0	0	0	0	0	0	4	0	0	0	0	0	0	0	0	0	0	0	0		1	0	0	0	0	0	0	0	0	0	0	0	0	0	0	0	0	0	0	0	0		0	0	0	0	0	0
434	1	2	2	2	2	2	2	4	0	1	0	2	0	0	0	0	0	0	0	0		0	0	0	0	0	0	0	0	0	0	0	0	0	0	0	0	0	0	0	0	0		5	5	1	3	0	1
434	2	1	2	3	2	3	2	4	3	1	0	2	0	4	0	0	2	2	0	0		3	4	3	1	0	0	0	0	2	0	0	0	0	5	0	0	0	0	0	0	0		5	5	2	2	0	3
435	1	3	1	1	2	1	2	0	1	0	1	0	0	0	1	0	0	0	0	0		1	0	0	0	0	0	0	0	0	0	0	0	0	0	0	0	0	0	0	0	0		3	1	2	2	1	2
435	2	1	0	2	1	0	1	1	1	0	0	0	2	1	2	1	0	0	0	0		0	0	0	0	0	0	0	0	0	0	0	0	0	0	0	0	0	0	0	0	0		4	2	2	2	1	2
436	1	2	3	5	3	0	2	0	0	0	1	1	0	0	0	0	0	0	0	0		0	0	0	1	0	0	0	0	0	0	0	0	0	0	0	0	0	2	3	0	0		3	2	0	1	0	0
436	2	0	2	2	0	3	0	1	0	0	0	0	1	0	0	0	0	0	0	0		0	0	0	0	0	0	0	0	0	0	0	0	0	0	0	0	0	0	2	1	0		2	1	0	0	0	0
439	1	0	4	5	0	5	0	5	0	0	0	0	0	0	0	1	0	0	0	0		0	0	0	0	0	4	5	0	1	0	0	1	1	0	1	0	0	0	0	0	0		0	5	2	0	0	0
439	2	0	4	4	0	4	4	5	0	0	0	0	0	0	0	0	0	0	0	0		0	0	0	0	0	4	5	0	0	0	0	3	2	0	3	0	0	0	0	0	0		3	2	0	0	0	2
441	1	0	3	4	0	3	0	5	0	0	0	0	0	0	0	0	0	0	0	0		0	0	0	0	3	0	0	0	0	1	2	2	3	0	0	0	0	0	0	0	0		0	0	0	0	0	0
441	2	0	3	3	0	0	2	0	0	0	0	0	0	0	0	0	0	0	0	0		0	0	0	2	0	3	3	0	3	0	2	4	4	0	0	0	0	0	0	0	0		0	0	0	0	0	3
442	1	0	0	0	0	0	0	0	0	1	2	0	0	0	3	0	3	0	0	0		0	0	0	0	0	0	0	0	3	0	0	0	2	0	4	0	0	0	0	1	0		0	0	0	3	5	4
442	2	0	0	0	0	0	0	0	0	0	0	0	0	0	0	0	0	0	0	0		0	0	0	0	0	0	0	0	5	0	0	0	0	0	0	0	0	0	0	0	0		0	0	0	2	0	0
445	1	0	2	0	0	0	0	0	0	0	0	0	0	0	0	0	0	0	1	0		0	0	0	0	0	0	0	0	0	0	0	0	0	0	0	0	0	0	0	0	0		2	0	0	0	0	0
445	2	0	1	1	0	0	0	0	0	0	0	0	0	0	0	1	0	0	0	0		0	0	0	0	0	0	0	0	0	0	0	0	0	0	0	0	0	0	0	0	0		0	0	0	0	0	0
448	1	3	5	3	3	0	4	0	5	0	0	0	0	4	2	1	3	1	3	1		0	2	0	0	0	0	0	4	0	0	0	0	0	2	0	0	0	0	0	0	0		0	3	0	0	0	4
448	2	1	1	0	0	0	1	1	0	0	0	0	1	0	3	0	2	0	0	0		0	0	0	3	2	3	0	0	3	3	0	0	0	0	0	0	0	0	0	0	3		2	0	2	0	0	0
449	1	3	5	5	4	0	0	0	0	0	0	0	0	0	0	0	0	0	2	2		0	0	1	0	0	4	2	0	3	0	3	0	0	0	4	0	0	0	0	1	0		5	0	0	0	0	0
449	2	0	3	3	4	0	0	0	0	0	0	0	0	0	0	0	0	0	2	0		0	0	5	0	0	0	0	0	4	0	0	0	0	0	5	0	4	0	4	0	0		4	0	0	0	0	0
454	1	4	1	5	4	0	0	0	0	0	5	0	0	3	0	2	0	2	2	0		0	2	2	0	3	0	2	0	3	0	0	4	0	0	4	0	4	2	3	3	0		5	2	4	0	0	0
454	2	1	2	0	0	4	3	0	0	0	2	0	2	0	0	2	0	0	0	0		0	0	0	0	0	0	2	0	0	0	4	4	4	0	0	0	0	0	0	0	0		4	3	3	0	0	0
455	1	2	0	4	0	0	3	2	0	0	0	0	0	0	2	0	0	0	0	0		0	0	0	0	0	0	0	0	0	0	0	0	0	0	0	0	0	0	0	0	2		4	3	0	0	0	0
455	2	4	4	0	0	0	3	2	0	0	0	2	0	4	0	2	2	0	0	0		0	0	0	1	0	0	2	0	2	0	1	1	0	0	0	0	0	0	2	0	0		3	3	0	0	0	0
456	1	0	5	3	4	2	4	0	1	0	2	3	2	0	0	0	0	2	3	2		0	2	2	0	1	1	1	0	4	2	2	2	2	0	0	1	0	3	4	0	0		3	2	3	3	3	4
456	2	1	4	4	4	4	4	0	0	0	0	1	0	4	0	0	0	1	3	5		0	0	0	1	0	3	3	0	2	0	1	1	1	0	0	1	1	0	3	0	0		4	1	3	1	0	3
457	1	2	0	4	0	0	0	3	0	0	3	0	0	0	0	5	0	0	0	0		0	0	0	0	0	0	0	0	0	0	0	0	0	0	0	0	0	0	0	0	0		4	4	0	4	0	0
457	2	3	3	3	0	0	0	0	0	0	3	0	0	0	0	0	0	0	0	0		0	0	0	0	0	4	0	0	0	0	0	0	0	0	2	0	3	0	0	0	0		4	0	0	0	0	0
458	1	3	3	3	0	0	0	0	0	0	0	0	3	0	0	0	0	0	0	0		0	2	0	0	0	0	0	0	0	0	0	0	0	0	0	0	0	0	0	0	0		4	4	4	0	0	0
458	2	0	0	5	0	0	0	0	0	0	0	0	0	0	0	0	0	0	0	0		0	0	0	0	0	0	0	0	0	0	0	0	0	0	0	0	0	0	0	0	0		0	0	0	0	0	0
459	1	4	0	4	0	3	0	4	3	0	4	0	4	0	0	0	2	0	0	0		0	0	0	4	4	4	0	0	4	4	4	4	4	0	0	0	0	0	0	0	4		4	4	4	0	0	4
459	2	5	5	5	5	5	5	5	5	0	5	5	5	5	0	0	0	4	0	0		0	0	0	5	5	5	5	0	5	0	5	5	5	0	0	0	0	0	0	0	5		5	4	0	0	0	5
460	1	3	5	3	3	4	5	0	3	0	0	0	0	0	2	0	0	0	0	0		1	1	1	0	0	0	0	0	0	0	0	0	0	0	0	0	0	0	0	0	0		4	3	2	0	3	4
460	2	3	3	4	3	5	4	0	3	0	4	0	0	0	0	2	0	2	0	2		0	0	0	3	0	0	0	0	0	0	0	0	0	0	0	0	0	0	0	0	0		0	0	0	0	0	0
461	1	0	4	3	0	4	4	5	2	0	0	5	0	5	0	0	5	0	0	0		0	0	0	0	2	2	0	0	0	0	0	1	0	0	0	0	0	0	1	0	0		5	0	0	0	0	3
461	2	0	0	0	0	4	0	5	3	0	0	5	0	5	0	0	4	0	0	0		0	0	0	0	0	0	0	0	3	0	0	3	1	0	0	0	0	0	0	0	0		5	4	0	0	0	0
463	1	0	0	0	0	3	3	0	0	0	0	0	0	0	1	0	0	0	1	1		0	0	0	0	0	1	0	0	0	0	0	2	0	0	0	0	0	0	0	0	0		3	0	2	0	0	3
463	2	0	5	5	3	0	0	0	0	0	0	0	0	0	0	2	0	2	1	1		0	0	0	0	0	0	0	5	0	0	0	0	0	2	0	0	0	0	0	0	0		5	0	0	0	0	0
464	1	0	0	0	0	3	0	0	3	0	0	0	0	0	0	0	2	0	0	0		0	0	0	0	0	0	0	0	0	0	0	0	0	0	0	0	0	0	0	0	0		4	0	0	0	0	0
464	2	0	0	3	0	0	0	5	3	0	0	0	0	0	0	0	0	0	0	0		0	0	0	0	0	0	0	0	0	0	0	0	0	0	0	0	0	0	0	0	0		3	0	0	0	0	0
465	1	0	0	0	0	1	0	5	0	0	0	0	0	0	0	0	0	0	0	0		0	0	0	0	0	0	0	0	0	0	0	0	0	0	0	0	0	0	0	0	0		2	0	0	0	0	0
465	2	0	0	0	0	0	0	4	0	0	0	0	0	0	0	0	0	0	0	0		0	0	0	0	0	0	0	0	5	0	0	0	5	0	0	0	0	0	5	0	0		5	0	0	0	0	0
466	1	0	0	0	0	3	0	0	0	0	3	0	0	0	0	0	0	0	0	0		0	0	2	2	0	1	0	0	0	1	0	0	0	0	0	0	0	0	0	0	0		4	5	3	3	0	4
466	2	3	0	0	0	0	0	4	0	1	0	0	0	0	0	0	0	0	0	0		0	0	0	0	0	0	0	0	0	0	0	0	0	0	0	0	0	0	0	0	0		3	4	0	0	0	0
468	1	0	1	0	0	0	0	0	0	0	0	0	0	0	0	0	0	0	0	0		0	0	0	0	0	0	0	0	0	0	0	0	0	0	0	0	0	0	0	0	0		0	0	0	0	0	0
468	2	0	0	0	0	0	0	0	0	0	0	0	0	0	0	0	0	0	0	0		0	0	0	0	0	0	0	0	0	0	0	0	0	0	0	0	0	0	0	0	0		0	0	0	0	0	0
469	1	5	5	0	0	0	0	0	0	0	5	0	0	0	0	2	0	0	1	0		0	0	0	0	5	0	0	0	5	0	0	0	0	0	0	0	0	0	0	0	0		5	5	0	0	0	0
469	2	0	0	0	0	0	0	0	0	0	0	0	0	0	0	4	0	0	5	0		0	0	5	0	0	0	5	0	5	0	0	0	4	0	0	5	0	5	0	0	5		5	0	0	0	0	0
470	1	0	4	4	0	0	0	4	0	0	0	0	0	0	0	0	4	0	0	0		0	3	0	0	0	0	0	3	0	0	2	0	0	0	0	0	0	1	0	0	0		4	4	0	0	0	0
470	2	0	4	0	0	4	0	4	4	0	0	0	0	0	3	0	2	0	0	0		0	0	4	0	5	4	0	0	5	0	0	5	4	0	0	4	4	0	0	0	4		4	5	0	0	0	4
471	1	2	3	1	0	0	1	2	1	0	0	0	0	0	0	1	1	0	0	1		0	0	0	0	1	0	0	0	0	0	0	0	0	0	0	0	3	1	0	1	0		3	0	0	0	0	1
471	2	1	0	1	0	0	0	1	0	0	1	0	0	0	0	0	0	0	0	1		0	0	0	0	0	0	0	0	2	0	0	0	0	0	0	0	2	3	0	0	0		2	0	0	0	0	0
472	1	0	3	3	0	3	3	4	0	0	0	0	0	0	0	0	0	0	0	0		0	0	0	0	0	0	0	0	0	0	0	0	0	0	0	0	0	0	0	0	0		4	0	0	0	0	4
472	2	0	3	5	4	4	0	0	0	0	0	0	0	0	0	0	0	0	0	5		0	1	0	0	0	0	0	1	0	0	0	0	0	0	0	0	0	0	0	0	0		3	0	0	0	0	3
473	1	0	0	0	0	0	0	0	1	0	0	0	0	0	0	0	1	0	0	0		0	0	1	2	0	1	1	0	1	0	0	0	0	2	0	0	0	0	0	0	3		0	5	5	0	0	4
473	2	1	0	0	0	0	0	0	0	0	1	0	0	0	1	1	0	0	0	0		0	1	3	3	0	0	1	0	0	1	0	1	1	1	1	0	0	0	0	0	1		4	4	5	4	0	5
474	1	0	2	3	0	0	0	2	0	0	0	4	0	3	0	0	5	0	0	0		0	0	0	0	0	2	0	0	3	0	4	0	4	0	0	3	5	5	0	0	0		4	3	0	0	0	3
474	2	0	0	0	0	4	0	3	0	0	0	5	0	4	0	0	2	0	0	0		0	0	0	0	0	0	0	0	0	0	5	0	0	0	0	1	5	3	4	0	0		4	0	0	0	0	5
475	1	0	4	5	4	4	5	0	0	0	0	0	0	0	0	0	0	4	4	4		0	0	0	0	5	0	0	0	5	0	0	0	5	0	0	0	0	0	0	0	0		5	5	5	0	5	5
475	2	2	5	5	3	3	5	0	0	0	3	0	0	3	0	4	0	2	2	2		0	0	0	2	0	3	0	0	0	4	0	0	4	0	0	0	3	0	3	0	0		3	5	4	0	3	4
476	1	1	5	4	2	2	3	0	0	0	1	2	2	1	1	3	0	0	0	0		0	0	1	0	0	0	0	1	0	0	0	0	0	3	0	0	0	0	0	0	0		4	5	2	3	2	4
476	2	4	3	4	1	2	2	1	0	0	0	3	0	2	2	3	0	0	0	0		1	4	3	1	0	0	1	0	4	0	0	0	0	3	0	0	0	0	0	0	2		3	5	1	1	3	1
477	1	0	3	5	2	5	4	3	5	0	0	0	4	0	2	2	0	0	0	0		0	0	0	2	2	3	0	0	3	3	2	0	0	0	2	0	3	0	0	0	2		3	3	2	3	0	5
477	2	2	3	3	2	4	3	2	0	0	3	0	0	0	0	2	0	0	0	0		0	0	0	4	0	4	0	0	4	3	5	3	0	0	3	0	3	3	0	0	0		3	3	3	3	2	3
480	1	0	1	1	0	0	0	4	1	0	0	0	0	0	0	2	0	0	0	0		0	0	0	0	0	0	0	0	2	0	0	0	0	1	0	0	0	0	2	0	0		2	0	0	0	0	0
480	2	1	0	3	1	0	1	0	0	0	0	0	0	0	0	2	0	0	0	0		0	0	0	0	0	0	0	2	0	0	0	0	0	0	0	0	0	3	0	0	0		1	0	0	0	0	1
481	1	2	0	0	0	0	0	4	0	0	0	0	0	0	0	0	0	0	0	0		0	0	0	0	0	0	0	0	0	0	0	0	1	0	0	0	0	0	0	0	0		2	0	0	0	0	0
481	2	1	0	0	0	0	0	0	0	0	0	0	0	0	0	1	0	0	0	0		0	0	0	0	0	0	0	0	0	0	0	1	2	0	0	0	0	0	0	0	0		0	0	0	0	0	0
482	1	0	3	2	0	0	3	0	0	0	0	0	0	0	2	3	0	0	0	0		0	0	0	0	3	0	0	0	0	0	0	0	0	3	0	0	0	0	2	2	0		0	3	0	0	0	3
482	2	0	0	0	2	0	2	0	0	0	0	0	0	0	0	2	0	0	0	0		0	3	3	0	0	0	0	0	0	0	0	0	0	3	0	0	0	0	0	0	0		0	5	0	0	0	4
483	1	0	0	0	0	3	0	0	0	0	3	0	0	0	0	0	0	0	0	0		0	0	0	0	0	0	0	0	0	0	0	0	0	0	0	0	0	0	0	0	3		0	0	0	0	0	0
483	2	0	0	0	0	0	0	0	0	0	0	0	0	0	0	0	0	0	0	0		3	0	0	0	0	0	0	0	0	0	0	0	0	0	0	0	0	0	0	0	0		4	0	0	0	0	4
484	1	0	0	0	0	0	0	0	0	0	0	0	0	0	0	0	0	0	0	0		0	0	0	0	0	0	0	0	0	0	0	0	0	0	0	0	0	0	0	0	0		0	0	0	0	0	0
484	2	0	5	0	0	0	0	0	0	0	0	0	0	0	0	0	0	0	0	0		0	0	0	0	5	0	0	0	0	0	4	0	0	0	0	0	0	0	0	0	0		5	0	0	0	0	0
490	1	0	0	0	0	0	0	0	0	0	0	0	0	0	0	0	0	0	0	0		0	0	0	0	0	0	0	0	0	0	0	0	0	0	0	0	0	0	0	0	0		0	0	0	0	0	0
490	2	0	0	0	0	0	0	0	0	0	0	0	0	0	0	0	0	0	0	0		0	0	0	0	0	0	0	0	0	0	0	0	0	0	0	0	0	0	0	0	0		5	5	5	1	1	1
491	1	0	0	0	0	2	0	1	0	0	0	0	0	0	1	0	0	0	0	3		0	0	0	0	0	5	0	0	0	0	5	0	0	0	0	0	0	0	5	5	5		5	0	0	0	0	0
491	2	0	0	0	0	5	0	0	0	0	0	0	0	0	0	0	0	0	2	3		0	0	0	5	0	0	0	0	5	0	5	0	5	0	3	5	0	0	0	3	0		5	5	5	5	0	5
493	1	2	3	0	3	0	3	0	0	0	0	0	0	3	0	2	0	4	0	0		0	0	0	0	0	0	0	0	0	0	3	0	0	0	0	0	4	0	5	0	0		0	4	0	0	0	4
493	2	0	2	2	3	2	2	3	0	0	0	0	1	0	0	0	0	3	1	0		0	0	2	0	0	0	0	0	0	0	0	0	0	0	0	0	0	0	0	1	0		4	0	0	0	0	4
494	1	0	4	0	4	0	4	0	0	0	4	0	3	2	0	0	0	0	0	4		0	0	0	0	0	0	0	0	0	0	0	0	0	0	0	0	0	0	0	3	0		0	0	0	0	0	0
494	2	0	0	0	5	0	0	3	2	0	0	0	0	0	0	0	0	0	0	0		1	0	0	0	0	0	0	0	0	0	0	0	0	0	0	0	0	3	0	0	0		5	0	0	0	0	0
495	1	5	5	4	3	5	5	5	0	0	2	0	0	4	0	0	0	0	0	0		0	0	0	4	4	0	0	0	0	0	0	0	0	0	0	0	0	0	5	0	0		4	3	0	0	0	4
495	2	4	4	4	0	4	4	5	0	0	0	0	0	0	0	0	0	0	0	2		2	0	0	0	5	0	0	0	0	0	0	0	0	0	0	0	0	0	5	0	0		3	0	0	0	0	0
496	1	2	2	3	2	2	2	5	0	0	3	0	3	3	0	1	0	0	0	0		1	1	1	1	0	0	0	2	0	0	0	0	0	4	0	0	0	0	3	1	1		3	3	3	3	1	2
496	2	2	3	4	3	4	0	5	0	0	5	0	5	4	0	0	0	0	0	0		2	2	3	2	0	3	3	0	2	0	0	0	0	0	2	0	0	0	0	0	3		5	3	2	2	2	4
497	1	4	5	2	0	4	4	4	4	2	0	3	0	4	0	0	2	2	0	0		0	0	0	0	2	0	0	1	0	4	4	3	4	0	0	0	5	4	4	0	0		5	0	0	0	0	0
497	2	5	5	4	5	3	5	4	1	0	3	0	2	0	0	2	2	1	0	0		0	0	0	0	0	0	2	3	0	4	4	4	4	0	0	1	5	3	0	0	0		5	5	0	0	0	4
498	1	1	0	0	0	0	0	0	0	0	1	0	0	1	4	0	0	0	0	2		0	0	0	0	0	0	0	0	0	0	0	0	0	0	0	0	0	0	0	0	0		0	0	0	0	0	0
498	2	1	0	2	0	0	0	0	0	0	0	0	0	0	2	0	0	0	0	0		0	0	0	0	0	0	0	0	0	0	0	0	0	0	0	0	0	0	0	0	0		1	0	0	0	0	0
500	1	5	5	4	5	4	5	0	3	0	1	0	1	0	0	0	0	0	0	0		0	0	0	0	0	0	0	0	0	0	0	0	0	0	0	0	0	0	0	0	0		5	5	4	4	4	5
500	2	5	5	5	0	0	4	5	3	0	0	0	0	2	0	0	0	0	0	0		0	0	4	0	0	0	0	0	0	0	0	0	0	0	0	0	5	0	0	0	0		5	3	2	0	2	4
501	1	0	0	0	0	0	0	0	0	3	0	5	0	0	0	3	0	0	3	3		0	0	0	0	4	4	4	0	0	4	0	2	0	0	0	3	3	0	0	0	0		0	0	2	0	0	0
501	2	0	0	0	0	0	0	4	0	4	0	0	0	0	0	0	4	0	0	0		0	0	0	3	0	4	5	0	4	4	0	0	4	0	4	0	4	0	0	3	0		3	4	4	4	3	3
502	1	0	0	2	2	0	0	0	0	0	2	0	0	0	0	0	0	0	0	0		0	0	0	0	3	0	0	0	0	0	0	0	0	0	0	0	5	0	3	1	0		0	4	3	0	3	0
502	2	0	0	0	0	0	0	5	2	0	0	2	0	0	0	0	5	0	0	0		0	0	3	4	0	0	0	0	4	0	0	0	0	0	0	1	0	0	5	3	0		5	0	0	0	0	0
503	1	3	4	5	3	0	4	3	2	0	0	0	0	4	0	1	1	0	0	0		0	2	3	0	1	0	0	0	4	2	0	2	2	0	0	0	4	0	0	3	0		5	4	2	0	0	5
503	2	3	2	2	1	0	2	4	2	0	0	0	0	4	0	0	0	0	0	0		0	0	0	0	0	2	0	0	3	0	3	3	4	0	0	0	2	0	0	0	3		4	4	0	0	0	5
504	1	2	3	5	2	0	2	3	0	0	0	0	0	0	4	1	0	1	0	0		0	2	3	0	0	0	0	0	0	0	0	0	0	0	0	0	4	0	5	5	0		4	4	2	2	0	2
504	2	3	3	3	4	0	3	3	0	0	3	0	0	2	1	1	0	0	0	0		0	0	0	0	0	0	0	0	0	0	0	0	0	0	0	0	0	0	0	4	0		4	3	2	0	0	4
505	1	2	5	1	5	0	0	0	0	0	0	0	0	0	0	0	0	0	0	0		0	0	0	0	0	0	0	1	0	0	0	0	0	0	0	0	0	0	1	0	0		4	4	0	0	0	5
505	2	3	2	0	2	0	0	0	0	0	0	0	0	0	0	0	0	0	0	0		0	0	0	0	0	0	0	0	0	0	0	1	0	0	0	0	0	0	0	0	0		3	0	0	0	0	3
506	1	4	4	2	0	3	0	5	0	0	0	0	0	3	0	0	0	1	0	1		0	0	0	0	0	0	0	0	0	0	0	1	0	0	0	0	0	1	0	0	0		3	0	0	0	0	0
506	2	0	0	0	0	5	0	2	0	0	0	4	0	3	0	4	0	0	0	0		0	0	0	0	2	0	0	0	0	0	0	1	0	0	0	0	0	0	0	0	0		1	3	0	0	0	4
507	1	0	0	0	0	0	0	0	0	0	0	0	0	0	0	0	0	0	0	1		0	0	0	0	0	0	0	0	0	0	0	0	0	0	0	0	2	0	0	3	0		5	0	0	0	0	0
507	2	4	0	0	0	3	0	2	0	0	0	0	0	0	0	1	0	0	0	0		0	0	3	0	0	0	0	0	0	0	0	0	0	0	0	0	0	3	0	0	0		4	4	0	0	0	0
508	1	0	4	0	0	0	4	3	0	0	0	0	0	0	0	0	0	2	0	0		0	0	0	0	0	0	4	0	0	0	0	2	0	0	0	2	0	0	0	0	0		0	2	4	0	4	0
508	2	3	3	4	0	0	4	2	0	0	0	0	0	3	3	0	0	2	3	3		0	0	0	0	3	2	0	0	0	1	0	0	2	0	0	3	0	2	0	0	0		3	3	3	3	3	4
509	1	3	5	5	0	5	5	0	0	0	0	0	0	0	4	5	0	2	5	4		0	0	0	0	5	5	0	0	5	0	0	2	0	0	0	0	0	5	0	0	0		5	3	3	4	0	4
509	2	5	5	5	4	0	5	0	0	0	5	0	0	0	0	5	0	0	0	0		0	0	0	5	5	0	0	0	5	0	1	0	0	0	0	0	0	0	0	0	0		5	5	5	5	5	5
510	1	0	5	5	2	0	0	0	0	0	3	0	0	4	1	0	0	2	0	0		0	0	0	0	0	0	0	5	0	0	0	0	0	0	2	0	0	0	0	0	3		0	0	0	0	0	0
510	2	2	4	4	0	0	0	0	0	0	3	0	0	2	1	0	0	3	0	0		0	0	0	0	0	0	0	0	5	0	1	0	2	0	0	0	0	1	0	0	0		0	0	0	0	0	0
511	1	0	2	0	0	4	0	4	5	0	0	0	0	0	0	0	0	0	0	0		1	0	0	4	0	0	0	2	2	1	0	0	1	0	0	0	2	0	0	0	2		5	4	0	0	0	5
511	2	0	0	4	0	5	0	5	5	0	0	2	2	0	0	2	0	0	0	0		0	5	4	5	0	0	0	0	2	0	0	2	0	2	0	0	0	0	0	0	0		0	0	3	0	0	0
516	1	0	0	0	0	0	0	4	0	0	0	0	0	0	0	4	0	0	0	0		0	0	0	4	0	4	0	0	0	0	0	0	0	0	4	0	0	0	0	0	0		0	5	0	0	0	0
516	2	0	0	0	0	0	0	0	0	0	0	0	0	0	0	0	4	0	0	0		0	0	0	0	0	0	0	0	0	0	0	0	0	0	0	0	5	0	0	4	4		0	5	0	0	0	0
519	1	2	3	4	3	0	5	0	0	0	0	0	0	0	0	1	0	3	0	0		0	0	0	0	0	4	0	0	0	0	0	0	0	0	0	0	2	0	3	0	0		5	4	2	0	0	0
519	2	0	1	0	0	0	2	0	0	0	0	0	0	0	0	0	0	2	0	0		0	0	0	0	0	2	3	0	1	0	5	4	4	0	2	1	0	0	0	0	0		3	2	1	3	0	4
520	1	0	0	3	0	0	0	0	0	2	3	0	0	0	0	0	0	0	0	2		0	0	0	0	0	0	0	0	3	0	0	0	4	0	0	0	0	0	0	0	0		4	3	3	1	0	0
520	2	0	0	3	0	0	0	0	0	0	3	0	0	0	0	0	0	0	0	2		0	0	0	0	0	0	0	0	4	0	0	0	0	0	0	0	0	0	3	0	0		4	0	0	0	0	0
523	1	4	0	0	0	0	0	3	3	0	0	4	0	0	0	0	0	0	0	0		2	4	0	0	0	0	0	0	0	0	0	0	0	0	0	0	0	0	0	0	0		5	5	0	0	4	0
523	2	0	3	0	0	2	0	0	0	0	0	0	0	0	0	0	0	0	0	0		1	1	0	0	0	0	0	0	0	0	0	0	0	0	0	0	0	0	0	0	0		2	2	0	0	2	0
524	1	0	0	0	0	0	0	3	0	0	0	0	0	0	0	0	0	0	0	0		0	0	3	0	0	0	0	0	0	0	0	0	0	0	0	0	0	0	0	0	0		0	0	0	0	0	0
524	2	0	0	0	0	0	0	5	0	0	0	0	0	0	0	0	0	0	0	0		0	0	0	0	0	0	0	0	0	0	0	0	0	0	0	0	0	0	0	0	0		5	0	0	0	0	0
526	1	0	0	0	0	0	0	5	0	0	0	5	0	0	0	0	0	0	5	0		0	0	0	0	0	0	0	0	0	0	0	0	0	0	0	0	0	0	0	0	0		5	0	0	0	0	0
526	2	0	0	0	0	0	0	5	0	5	0	0	0	0	0	0	0	0	0	0		0	0	0	0	0	0	0	0	0	0	0	0	0	0	0	0	0	0	0	0	0		5	0	0	0	0	0
527	1	1	3	4	0	0	3	3	0	0	0	0	1	2	0	2	0	0	0	0		4	4	0	0	0	0	0	0	0	0	0	0	0	5	0	0	0	0	0	0	0		2	4	4	4	0	4
527	2	4	5	2	4	3	0	3	3	1	0	0	0	0	0	0	0	0	0	0		0	0	0	0	0	0	0	1	0	0	0	0	0	0	1	0	0	0	0	0	0		4	4	2	0	0	0
529	1	4	2	4	3	1	4	0	0	0	5	0	2	0	0	0	1	4	4	4		0	2	2	4	2	2	0	0	2	1	1	0	0	0	0	1	1	1	4	3	4		4	4	4	2	3	4
529	2	1	5	4	3	4	4	2	4	0	0	2	0	0	1	2	3	0	0	0		0	3	1	4	2	1	1	0	3	0	0	0	0	0	2	4	1	2	3	1	1		5	5	5	2	4	5
530	1	5	0	3	2	0	0	0	0	0	2	0	0	0	4	5	0	0	0	3		0	0	3	0	0	0	0	0	5	0	5	0	5	0	0	3	0	0	0	0	0		5	3	0	0	0	4
530	2	0	5	5	5	0	0	0	0	0	3	0	0	0	0	0	0	0	4	4		0	0	0	0	0	0	0	0	0	0	0	0	0	0	0	5	4	4	0	0	0		3	0	0	0	0	3
532	1	0	4	4	0	0	3	5	0	0	0	0	4	0	0	0	0	0	0	3		3	3	3	0	0	0	0	0	0	0	0	0	0	1	0	0	0	0	0	0	0		5	0	0	0	0	0
532	2	0	2	0	0	0	2	0	0	0	0	0	0	2	0	0	0	3	0	0		4	3	3	0	0	0	0	0	0	0	0	0	0	3	0	0	0	0	0	0	0		5	0	3	2	0	0
535	1	0	3	0	0	5	0	0	0	0	0	0	3	2	0	0	0	0	0	0		0	0	0	0	0	0	0	0	0	0	0	0	0	0	0	0	0	0	0	0	0		0	4	0	0	0	0
535	2	0	0	5	0	5	0	0	0	0	0	5	0	5	0	0	0	0	0	0		0	0	0	0	0	0	0	0	0	0	0	0	0	0	0	0	0	0	0	0	0		0	5	0	0	0	5
537	1	3	2	0	0	0	0	0	0	0	0	0	0	0	2	0	0	0	0	0		0	0	0	0	0	0	0	0	0	0	0	0	0	0	0	0	0	0	0	0	0		5	0	0	0	0	4
537	2	0	3	3	4	0	0	0	0	0	0	0	0	0	0	0	0	0	0	0		0	2	0	0	0	0	0	0	0	0	0	0	0	0	0	0	0	0	0	0	0		5	0	0	0	0	3
539	1	2	0	0	0	1	0	0	0	0	1	0	3	0	1	0	0	0	0	4		0	0	0	5	5	0	0	0	5	5	0	0	0	0	0	1	0	0	4	0	0		5	0	0	0	3	0
539	2	5	0	5	0	5	0	0	0	3	4	0	0	0	0	0	0	0	0	0		0	0	0	5	0	0	0	0	0	0	5	5	5	0	0	0	0	0	0	0	0		5	0	0	0	0	0
540	1	1	4	4	5	3	5	0	0	0	0	0	0	0	0	0	0	0	0	0		3	0	0	0	0	0	0	3	0	0	0	0	0	0	0	0	0	0	0	0	0		5	0	0	0	0	0
540	2	2	3	3	4	0	0	2	0	0	4	0	0	0	4	0	2	0	0	3		0	0	0	0	0	0	0	5	0	0	0	0	0	2	0	0	0	0	0	0	0		4	0	0	0	0	3
541	1	0	2	0	0	0	0	0	0	0	0	0	0	0	0	0	0	0	0	0		2	0	0	0	0	0	0	0	0	0	0	0	0	0	0	0	0	0	0	0	0		1	0	0	0	0	0
541	2	0	2	0	0	0	0	0	0	0	0	0	0	0	0	0	0	0	0	0		1	0	0	0	0	0	0	0	0	0	0	0	0	0	0	0	0	0	0	0	0		0	0	0	0	0	0
542	1	4	0	0	0	3	5	0	3	0	0	0	0	0	0	2	0	2	0	0		0	0	0	0	2	0	0	0	4	0	0	0	0	0	0	0	0	5	3	0	0		4	4	0	0	0	4
542	2	4	4	0	0	3	4	0	3	0	0	3	0	4	0	4	0	0	0	0		0	0	0	0	5	0	0	0	4	0	0	0	0	0	0	0	0	0	4	5	0		5	3	0	0	0	3
544	1	5	5	5	5	5	5	0	5	0	5	0	5	5	0	5	0	0	0	0		0	0	0	0	5	0	0	0	5	0	5	0	0	0	0	5	0	0	5	5	0		5	5	5	0	0	5
544	2	0	0	0	0	0	0	0	0	0	0	0	0	0	0	0	0	0	0	0		0	0	0	5	5	5	0	0	5	5	5	5	0	0	0	5	0	5	5	0	0		5	5	5	5	5	5
545	1	2	3	4	0	4	2	5	0	3	0	0	0	0	0	0	0	0	0	0		2	0	0	2	0	0	2	0	0	0	0	0	0	0	0	0	0	0	0	0	0		5	4	5	0	5	4
545	2	0	0	0	0	0	5	0	0	5	0	0	0	0	0	0	0	0	0	0		2	0	4	0	0	2	0	0	0	2	2	2	2	0	0	0	0	0	0	0	0		5	5	5	5	5	0
548	1	0	0	0	0	0	0	1	0	1	0	0	0	0	0	0	0	0	0	0		3	0	0	3	0	4	0	0	3	4	4	0	0	0	0	4	0	0	0	0	3		0	0	0	0	0	0
548	2	0	0	0	0	0	0	0	0	0	0	0	0	0	0	0	0	0	0	0		0	0	0	0	3	3	3	0	3	0	3	0	0	0	0	3	0	0	0	0	0		0	0	0	3	0	0
549	1	0	0	0	0	0	4	0	0	0	0	0	0	0	0	0	0	0	0	0		0	0	4	0	0	0	0	0	0	0	0	0	0	0	0	0	0	0	0	0	0		0	0	0	0	5	0
549	2	0	0	0	0	0	5	0	0	0	0	0	0	0	0	0	0	0	0	0		0	0	0	0	0	0	0	0	0	0	0	0	0	0	0	0	0	0	0	0	0		0	5	0	0	0	0
551	1	4	5	5	5	0	5	0	4	0	3	0	2	0	0	0	0	0	0	0		0	0	0	0	0	0	0	0	5	0	5	5	5	0	0	0	0	0	0	0	0		4	4	0	0	0	0
551	2	0	5	5	5	0	5	0	0	0	0	0	0	0	0	0	0	4	0	4		0	0	0	0	0	5	5	0	0	0	5	5	5	0	0	0	0	0	0	0	0		4	0	0	0	0	0
552	1	3	0	0	0	0	0	3	0	0	4	0	0	0	0	0	0	0	0	2		0	0	0	0	0	0	0	0	0	0	0	0	0	0	0	0	0	0	0	0	0		3	0	0	0	0	3
552	2	4	0	2	2	0	0	0	0	0	0	0	0	3	0	0	0	0	0	2		5	0	4	0	0	0	0	0	0	0	0	0	0	0	0	0	0	0	0	0	0		3	0	0	0	0	3
553	1	0	0	0	0	0	0	5	0	0	0	0	0	0	0	0	0	0	0	0		0	0	0	0	0	0	0	0	5	0	5	4	5	0	0	0	0	0	0	0	0		5	0	0	0	0	0
553	2	0	0	0	0	0	0	0	0	0	0	1	0	0	0	0	0	0	0	0		0	0	0	0	0	0	0	0	0	0	2	0	1	0	0	0	2	0	2	0	0		1	0	0	0	0	0
554	1	0	0	0	0	5	0	0	0	0	0	0	0	0	0	5	0	0	2	0		0	0	0	0	0	5	0	0	0	0	0	0	0	0	5	0	0	0	0	0	5		5	0	0	0	0	0
554	2	0	0	0	0	5	0	0	0	0	0	0	0	0	0	2	0	2	0	0		0	0	0	0	0	0	0	0	0	0	2	0	0	0	0	0	0	0	0	0	0		5	0	0	0	0	0
555	1	0	3	4	3	2	2	2	1	0	2	0	3	0	0	0	0	2	0	0		0	0	0	0	0	0	0	2	0	0	0	0	0	0	0	0	0	0	0	0	0		4	2	0	0	0	3
555	2	0	3	4	4	2	0	0	0	0	0	0	0	0	0	0	0	3	0	0		0	0	0	0	0	0	0	1	0	0	0	0	0	0	0	0	0	0	0	0	0		3	0	0	0	0	0
556	1	2	2	1	0	4	2	5	0	3	0	3	0	3	0	0	3	0	0	0		0	0	0	0	2	2	0	0	0	0	0	0	0	0	0	0	0	0	0	0	0		4	0	0	0	0	4
556	2	1	0	0	0	0	0	5	0	0	0	0	0	3	0	0	0	0	0	0		2	0	0	0	0	0	0	2	0	0	0	0	0	5	0	0	0	0	0	0	0		4	0	0	0	0	0
557	1	3	5	5	4	3	5	5	4	0	0	0	0	0	2	0	0	0	0	0		0	0	0	0	0	0	0	0	0	0	0	0	0	0	0	0	0	0	1	0	0		5	3	0	0	0	5
557	2	1	3	3	0	3	3	5	3	0	0	0	0	0	0	0	0	0	0	0		0	0	0	0	0	0	0	0	0	0	0	0	0	0	0	0	0	0	0	0	0		3	0	0	0	0	3
558	1	0	0	5	0	5	0	5	0	0	0	0	0	5	0	0	0	0	0	0		0	0	0	0	0	0	0	0	0	0	0	0	0	0	0	0	0	0	0	0	0		4	0	0	0	0	0
558	2	0	0	5	0	5	0	5	0	0	0	0	0	0	0	0	5	0	0	0		0	0	0	0	0	0	0	0	0	0	0	0	0	0	0	0	0	0	0	0	0		5	0	0	0	0	0
559	1	1	1	1	1	1	1	1	1	0	0	0	1	0	0	0	0	0	0	0		0	0	0	0	0	0	0	1	0	0	0	0	0	1	0	0	0	0	0	0	0		4	4	4	0	4	4
559	2	1	2	2	2	2	2	0	0	0	0	0	2	0	1	0	0	0	0	0		1	1	1	0	0	0	0	0	0	0	0	0	0	0	0	0	0	0	0	1	0		4	4	4	0	4	0
562	1	0	3	3	0	2	2	2	0	0	0	0	2	0	0	0	1	0	0	0		0	0	0	2	1	0	0	0	4	0	3	0	0	0	0	0	2	0	0	3	3		0	0	0	0	1	0
562	2	0	2	0	0	0	0	0	2	0	2	0	3	0	0	2	0	0	0	0		0	0	0	1	1	0	0	0	3	0	3	1	1	0	0	0	2	0	2	0	0		0	0	0	0	0	0
563	1	0	0	0	0	4	0	0	0	0	0	0	0	0	0	0	0	0	0	0		3	0	0	0	0	0	0	0	0	0	0	0	0	0	0	0	0	0	0	0	0		0	0	3	0	0	0
563	2	0	0	0	0	2	0	0	0	0	0	0	0	0	0	0	0	0	0	0		0	0	0	0	0	0	0	0	0	0	0	0	0	3	0	0	0	0	0	0	0		2	0	0	0	0	0
564	1	5	4	5	3	0	0	1	3	0	3	0	0	3	0	0	0	0	4	1		4	0	0	0	0	0	2	0	0	0	0	0	0	4	0	0	0	0	0	0	0		4	0	0	0	0	0
564	2	5	0	4	3	0	0	1	0	0	0	0	0	0	0	3	0	0	2	0		4	0	0	2	0	0	0	0	0	0	0	0	0	1	0	0	0	0	0	0	0		5	0	0	0	0	0
565	1	3	4	4	3	0	0	0	0	0	0	0	0	0	0	4	0	0	0	0		0	0	0	0	0	0	0	0	0	5	0	0	0	0	0	5	0	0	0	0	0		4	5	0	0	0	4
565	2	0	0	0	0	0	0	0	3	0	0	0	0	0	0	0	0	0	0	0		0	0	0	0	0	0	0	0	0	0	0	0	0	0	0	0	0	0	0	0	0		4	0	0	0	0	0
567	1	0	4	2	2	0	0	0	0	0	0	0	1	0	3	0	0	0	0	0		0	0	0	5	4	0	5	0	5	0	5	0	5	0	0	0	3	0	0	0	0		5	4	0	0	0	0
567	2	4	4	3	0	0	0	0	0	0	0	0	3	0	2	0	0	0	0	0		0	0	0	0	5	3	0	0	4	0	5	0	5	0	5	5	0	0	0	0	0		0	0	0	0	0	0
568	1	0	3	0	0	0	0	5	0	1	0	3	0	4	0	0	2	0	0	0		0	0	0	0	0	0	0	0	4	1	0	0	0	0	0	0	0	0	4	0	0		2	0	1	0	0	4
568	2	0	2	0	0	0	0	5	0	0	0	0	0	4	0	0	0	0	0	0		0	0	0	0	0	0	0	0	0	0	0	0	0	0	0	0	0	0	0	0	0		2	0	0	0	0	0
570	1	0	1	0	0	0	1	0	0	0	0	0	2	0	0	0	0	0	0	0		0	0	0	0	0	0	0	0	0	0	0	0	0	0	0	0	3	0	0	0	0		0	3	0	0	0	3
570	2	0	0	0	0	0	0	0	0	0	0	0	0	0	0	0	0	0	0	0		0	0	0	1	0	0	0	0	0	0	0	0	0	0	0	0	0	0	0	0	0		2	0	0	0	0	2
572	1	0	0	0	0	0	0	3	0	0	0	0	0	0	0	0	2	0	0	0		0	0	0	0	0	5	5	0	0	0	0	0	5	0	0	0	0	0	0	0	4		0	0	3	0	0	5
572	2	0	0	0	0	0	0	2	0	0	2	0	0	0	0	0	0	0	0	0		0	0	0	0	1	0	0	0	3	0	2	0	2	0	0	0	0	0	0	0	3		1	1	0	0	0	1
573	1	1	0	0	4	0	4	0	0	1	0	0	0	0	1	1	0	0	1	2		2	0	0	0	0	0	2	0	0	0	0	0	0	1	0	0	0	0	0	0	0		2	1	2	1	1	0
573	2	3	4	2	5	0	3	0	3	0	0	1	0	0	3	3	0	2	1	2		5	1	5	0	0	0	0	5	0	0	0	0	0	3	0	0	0	0	0	0	0		4	3	3	3	0	5
574	1	0	0	0	0	0	0	0	0	0	2	0	0	0	0	0	0	0	0	0		0	0	0	0	0	0	2	0	0	0	0	0	0	0	0	0	0	0	0	0	0		5	0	0	0	0	0
574	2	0	0	0	0	0	0	0	0	0	0	0	0	0	0	0	2	0	0	0		0	0	0	3	0	3	3	0	0	2	0	0	0	0	2	0	0	0	0	0	0		4	3	0	0	0	3
575	1	0	0	4	0	4	0	0	0	0	0	0	0	0	0	0	0	0	0	0		0	0	0	0	0	0	3	0	0	0	0	0	0	0	0	0	0	0	0	0	0		0	0	0	0	0	4
575	2	0	0	0	0	5	0	0	0	0	0	0	0	0	0	0	0	0	0	0		0	0	0	0	0	0	0	0	0	0	0	0	5	0	0	0	0	0	0	0	0		0	0	0	0	0	4
576	1	0	3	4	5	5	4	0	0	3	3	0	0	2	0	0	0	4	3	3		0	0	0	0	0	0	0	3	0	1	0	0	0	0	0	0	0	0	0	0	0		5	4	0	4	0	4
576	2	4	4	4	0	3	4	0	0	0	0	0	0	5	0	1	0	3	2	3		0	0	0	0	0	0	0	0	2	0	0	3	2	0	0	0	0	0	4	0	0		4	3	0	0	0	4
577	1	0	0	2	1	0	0	0	0	0	0	0	0	4	0	0	0	0	0	0		0	0	0	0	2	0	0	0	0	0	0	0	0	0	0	0	0	0	0	0	0		0	0	0	0	0	0
577	2	0	2	0	3	0	0	0	0	0	0	4	0	5	0	0	0	0	0	4		0	0	0	2	2	0	0	0	4	0	2	0	0	0	0	0	0	0	0	0	0		4	0	0	0	0	2
580	1	0	2	3	0	4	0	4	0	0	0	0	0	2	0	0	0	0	0	0		0	2	0	0	0	0	0	0	0	1	0	0	0	1	0	0	0	0	0	0	0		0	0	0	0	0	2
580	2	0	0	0	0	0	0	4	0	2	0	0	0	0	0	0	0	0	0	0		0	0	0	0	0	0	0	5	0	0	0	0	0	0	0	0	0	0	0	0	0		0	0	0	0	0	0
581	1	4	5	4	3	2	5	3	2	1	1	4	2	2	0	2	0	0	2	4		0	0	0	0	0	0	0	0	0	3	2	2	2	0	0	2	0	2	4	3	2		3	3	0	0	4	4
581	2	5	3	4	4	3	4	5	2	3	0	5	0	5	0	1	0	2	0	0		3	3	0	2	0	0	0	2	0	0	0	0	0	0	0	0	0	0	0	0	0		5	3	0	0	0	3
582	1	0	0	0	0	0	0	2	0	0	0	0	0	1	0	2	0	0	0	0		0	0	1	2	2	3	3	0	2	0	0	0	0	0	0	0	0	0	2	2	0		5	0	0	0	0	3
582	2	2	2	0	0	0	0	0	0	0	3	0	2	0	0	1	0	0	0	0		0	3	0	2	1	0	4	0	3	0	0	0	1	0	3	0	2	0	0	0	0		2	0	0	0	0	3
583	1	0	5	4	0	5	4	4	2	0	0	5	0	2	0	0	1	0	0	0		2	1	0	1	0	1	1	0	2	1	1	0	0	0	0	0	0	0	0	0	0		5	0	0	0	0	0
583	2	3	1	2	1	1	1	0	0	0	0	3	0	0	0	0	0	0	0	0		0	0	0	0	0	1	0	0	1	2	1	0	2	0	0	0	0	0	0	0	0		2	4	3	0	0	2
700	1	0	0	0	0	0	0	4	0	0	0	5	0	0	0	0	0	0	0	0		0	0	0	0	0	0	0	0	4	0	0	0	0	0	0	0	0	0	0	0	0		0	3	3	0	0	0
700	2	0	0	0	0	4	0	0	0	0	0	0	4	0	0	0	0	0	0	0		0	0	0	0	0	0	0	0	5	0	0	0	0	0	0	0	4	5	5	0	0		5	0	0	0	0	0
701	1	5	5	5	1	5	4	5	0	0	0	2	0	0	0	0	1	0	0	0		0	0	0	1	1	3	0	0	0	0	2	2	1	0	0	2	2	0	0	0	2		5	5	5	2	4	5
701	2	5	3	5	0	4	4	5	0	0	0	2	1	2	0	1	1	0	0	0		0	0	0	0	2	3	1	0	0	0	1	2	0	0	0	0	0	0	3	0	2		5	3	5	0	5	4
702	1	0	0	0	0	2	0	0	4	0	0	0	0	0	0	0	0	0	0	0		0	0	0	0	0	0	0	0	0	0	0	0	0	0	0	0	0	0	0	0	0		2	2	0	0	0	2
702	2	0	0	0	0	0	0	2	0	1	0	0	0	0	0	0	0	0	0	0		0	0	0	0	0	0	0	0	0	0	0	0	0	0	0	0	0	0	0	0	0		5	3	0	0	0	0
703	1	2	4	4	3	0	3	4	0	0	0	0	0	3	0	0	0	0	0	0		0	0	0	3	0	4	0	0	0	0	3	0	0	0	0	0	3	0	5	0	0		0	0	0	0	0	0
703	2	0	0	5	0	0	0	3	0	0	0	0	0	0	0	0	0	0	0	0		0	0	0	0	0	0	0	0	0	0	0	0	0	0	0	0	0	0	5	0	0		0	0	0	0	0	2
704	1	5	4	4	0	4	0	5	0	0	0	0	0	0	0	0	0	0	0	0		0	0	0	0	0	0	0	0	0	0	0	0	0	0	0	5	0	0	0	0	0		5	0	0	0	0	0
704	2	5	4	3	4	4	4	5	3	0	0	0	0	5	0	2	0	2	2	0		0	0	0	0	0	0	0	0	0	0	5	0	0	0	0	5	2	3	0	0	0		5	0	0	0	3	4
705	1	0	0	0	0	3	0	5	0	0	0	0	0	0	0	0	5	0	0	0		0	0	0	0	0	0	0	5	0	0	0	0	0	0	0	0	0	0	0	0	0		5	0	0	0	0	0
705	2	0	0	0	0	0	0	4	0	0	0	0	0	0	0	0	5	0	0	0		2	0	0	0	0	0	0	0	0	0	0	0	0	0	0	0	0	0	0	0	0		3	0	0	0	0	3
706	1	0	2	3	0	0	0	4	0	0	0	1	0	0	0	0	0	0	0	0		0	0	3	0	1	0	0	0	0	0	0	0	0	0	0	0	0	0	0	0	0		5	0	0	0	0	0
706	2	0	0	0	0	0	0	5	0	0	0	0	0	0	0	5	0	0	0	0		0	0	0	0	0	0	0	0	0	0	0	0	0	0	0	0	0	0	0	0	0		5	0	0	0	0	0
707	1	2	1	0	0	0	2	0	0	0	2	0	2	0	0	0	0	0	0	0		0	0	0	0	0	0	0	0	1	0	2	0	0	0	0	0	1	0	3	0	0		3	0	0	0	1	0
707	2	2	0	0	0	0	0	0	0	0	2	0	2	0	0	0	0	0	0	0		0	0	0	1	0	0	0	0	0	0	0	0	0	0	0	0	0	0	2	0	0		3	0	0	0	0	0
708	1	0	0	0	3	0	0	0	0	0	0	0	0	0	0	2	0	0	3	0		0	0	0	5	0	0	0	0	0	0	5	0	0	0	0	0	0	0	0	0	0		5	0	0	0	0	0
708	2	0	0	0	0	0	0	0	0	0	0	0	0	0	0	0	0	0	0	0		0	0	0	5	0	5	0	0	0	0	0	0	0	0	0	0	0	5	0	0	5		4	0	0	0	0	0
709	1	0	3	3	5	0	3	1	4	2	2	0	3	0	0	3	0	1	3	0		0	3	3	0	0	0	0	0	0	0	0	0	0	0	0	0	2	0	0	0	0		0	2	3	0	3	4
709	2	0	3	0	5	0	3	0	2	0	0	0	0	0	0	3	0	0	2	0		0	0	0	0	0	0	0	0	0	0	0	0	0	0	0	0	0	0	0	0	0		0	0	0	0	0	0
710	1	3	3	3	3	3	2	1	0	0	0	3	0	1	3	3	0	2	2	2		0	0	0	0	0	4	3	0	5	0	4	4	4	0	2	4	3	4	4	1	0		0	0	0	0	0	0
710	2	3	3	3	2	2	1	0	0	0	5	0	0	2	2	2	0	2	2	2		0	0	0	0	5	3	3	0	5	0	5	5	5	0	4	4	3	1	5	5	2		0	0	0	0	0	0
711	1	0	0	4	0	0	0	0	0	0	0	0	0	0	0	2	0	0	0	0		0	0	0	0	0	0	0	0	0	0	0	0	0	0	0	0	0	0	0	0	0		4	0	0	0	0	3
711	2	0	0	0	0	0	5	0	0	0	0	0	0	0	0	0	0	0	0	0		0	0	3	0	0	0	0	0	0	0	0	0	0	0	0	0	0	0	0	0	0		0	0	0	0	0	5
712	1	2	3	4	3	0	2	0	0	0	0	0	0	2	0	0	2	2	0	1		1	1	0	0	0	0	0	1	0	0	0	0	0	2	0	0	0	0	0	0	0		2	3	2	0	0	2
712	2	1	3	4	3	0	3	1	0	0	0	1	0	2	0	0	0	3	2	0		1	1	0	0	0	0	0	2	0	0	0	0	0	0	0	0	0	0	0	0	0		3	3	2	0	0	2
713	1	5	0	5	0	3	0	0	0	0	0	0	0	0	0	0	0	0	0	0		0	0	0	5	0	0	0	0	5	0	0	0	0	0	0	5	0	0	0	0	0		5	3	0	0	0	3
713	2	3	4	2	0	2	2	0	2	0	0	0	0	0	0	0	0	0	0	0		0	0	0	5	3	3	3	0	4	0	4	0	0	0	0	0	0	0	0	0	0		4	3	0	0	0	2
714	1	0	0	0	0	0	0	0	0	0	0	0	0	0	0	0	0	0	0	0		0	0	0	0	5	0	0	0	0	0	0	5	0	0	0	0	0	0	0	0	0		0	0	0	0	0	0
714	2	0	4	0	0	4	0	0	0	4	0	0	0	0	0	0	0	0	0	0		0	0	0	0	0	5	0	0	0	0	0	0	0	0	0	5	0	0	0	0	0		4	4	0	0	0	0
715	1	0	0	1	1	0	0	0	0	0	0	0	0	0	0	0	0	0	0	0		0	0	0	0	0	0	0	0	0	0	0	1	0	0	0	0	0	0	1	0	0		0	0	0	0	0	0
715	2	0	0	0	2	0	0	2	0	0	0	0	0	0	0	0	0	0	0	0		0	0	0	0	0	0	0	0	0	0	1	0	0	0	0	0	0	0	2	0	0		0	0	0	0	0	0
716	1	5	5	4	0	0	5	0	5	0	4	0	4	0	4	0	0	0	0	0		4	4	2	2	0	0	0	3	0	0	0	0	0	4	0	0	0	0	0	0	0		5	5	5	0	5	5
716	2	2	2	3	4	3	0	0	2	0	1	0	0	1	4	0	0	0	0	0		0	0	0	3	0	0	4	0	2	0	0	0	0	0	0	0	1	0	0	0	0		3	3	3	3	2	4
719	1	5	5	5	4	0	5	5	5	0	5	0	0	4	0	4	0	0	0	0		3	0	0	0	0	0	0	1	0	0	0	0	0	0	0	0	0	0	0	0	0		5	5	5	5	0	5
719	2	4	2	2	4	0	0	0	5	0	0	0	0	3	4	5	0	0	0	0		3	3	1	0	1	0	0	0	0	0	0	0	0	5	0	0	0	0	0	0	0		4	4	3	2	0	4
720	1	4	3	3	4	0	3	0	2	0	0	0	3	0	0	0	0	2	0	1		0	0	0	0	2	0	0	0	0	0	0	0	0	0	0	0	0	0	3	0	0		3	0	0	0	0	0
720	2	3	3	2	5	0	2	0	0	0	0	1	0	0	0	1	0	2	0	0		2	0	0	0	0	0	0	0	0	0	0	0	0	4	0	0	0	0	0	0	0		4	2	0	0	0	0
721	1	0	0	0	0	0	0	5	0	0	0	0	0	0	0	0	0	0	0	0		0	0	0	0	0	0	0	0	0	2	0	0	0	0	0	0	0	0	0	0	0		5	0	0	0	0	0
721	2	4	0	5	0	0	0	5	0	0	0	0	0	3	0	0	0	0	0	0		0	0	0	0	0	0	0	0	4	0	0	0	0	0	0	0	0	0	0	0	0		5	0	0	0	0	0
723	1	0	0	1	3	0	5	0	0	0	0	0	0	0	2	0	0	0	0	0		0	1	0	0	4	2	3	0	5	2	1	3	2	0	0	2	0	2	0	0	1		3	5	5	5	0	5
723	2	0	0	0	0	0	0	3	0	2	0	5	0	0	0	0	0	0	0	0		0	0	0	3	5	2	3	0	5	5	3	3	0	0	3	0	3	0	0	0	0		5	4	2	1	0	3
724	1	0	3	0	0	0	0	0	0	0	0	0	0	0	3	0	0	0	0	3		1	0	0	0	0	0	0	0	0	0	0	0	0	0	0	0	0	0	2	0	0		4	0	0	0	0	0
724	2	4	4	4	4	0	0	0	0	0	0	0	0	4	0	0	0	0	0	0		0	0	0	0	0	0	0	0	0	0	0	0	0	0	0	0	0	0	0	3	0		5	0	0	0	0	0
725	1	0	3	4	2	0	3	0	1	4	0	0	0	2	0	0	0	0	0	0		0	0	0	0	0	0	0	0	1	2	0	1	1	0	0	0	0	4	5	0	0		2	0	0	3	0	4
725	2	2	2	3	2	0	4	0	0	3	0	0	0	3	2	0	0	1	0	0		0	0	0	0	0	0	0	0	2	4	0	2	4	0	0	0	0	2	0	0	0		0	2	0	0	0	2
727	1	3	2	3	3	0	3	0	0	2	0	2	2	1	0	0	2	3	0	0		0	0	0	2	0	1	2	0	1	0	1	0	0	0	0	0	0	0	0	0	0		3	2	1	1	1	1
727	2	1	2	3	2	0	2	3	0	0	0	4	2	0	0	0	1	0	0	0		0	0	0	0	0	0	0	0	1	0	0	0	0	0	0	0	0	0	0	0	0		3	2	1	0	2	2
728	1	0	3	3	3	0	0	0	2	0	0	0	2	0	0	0	0	0	0	5		0	0	0	0	3	0	0	0	0	1	2	0	1	0	0	0	0	0	0	0	0		4	2	0	0	0	0
728	2	0	0	3	3	0	3	0	0	0	2	0	2	0	0	0	0	0	0	5		0	0	0	0	0	0	0	0	5	0	0	0	0	0	0	0	0	0	0	0	0		5	0	0	0	0	0
731	1	4	4	5	3	0	4	0	1	0	2	0	0	2	0	0	0	0	0	0		0	0	0	3	0	4	0	0	2	0	1	2	2	0	3	1	0	0	0	0	0		2	1	1	3	1	3
731	2	4	3	4	0	3	4	1	0	0	2	0	0	2	0	0	3	0	0	0		2	2	3	2	0	0	0	2	0	0	0	0	0	0	0	0	0	0	0	0	1		0	4	0	0	0	0
732	1	0	0	0	0	0	0	2	5	0	5	0	0	0	0	0	5	0	0	0		0	5	0	0	0	0	0	5	0	0	0	0	0	5	0	0	0	0	0	0	0		5	5	5	5	0	0
732	2	1	0	0	0	0	0	0	0	0	1	0	0	0	0	0	0	0	0	0		0	0	0	0	0	0	0	1	0	0	0	0	0	1	0	0	0	0	0	0	0		5	5	0	5	0	0
733	1	1	2	4	2	3	2	0	0	0	0	0	2	0	0	2	0	0	0	2		0	0	0	0	0	0	0	1	0	0	0	0	0	0	0	0	1	0	1	0	0		5	4	0	0	0	3
733	2	1	1	2	0	2	0	2	0	1	0	0	2	0	0	0	0	2	0	0		1	2	0	1	0	0	0	0	0	0	0	0	0	0	0	0	0	0	0	0	0		4	2	0	0	0	0
735	1	0	0	0	0	4	0	0	0	0	0	0	0	0	2	0	0	1	0	0		0	0	0	0	0	1	0	0	0	0	0	0	0	0	0	0	0	0	0	1	0		0	0	0	2	0	0
735	2	0	0	0	0	0	0	0	0	0	0	0	1	0	0	0	0	0	0	0		0	0	0	0	0	0	1	0	0	0	0	0	0	0	0	0	0	0	0	0	0		0	0	0	0	0	0
737	1	0	0	0	0	0	0	3	0	2	0	0	0	0	0	0	0	0	0	0		0	0	2	0	0	0	0	0	0	0	0	0	0	3	0	0	0	0	0	0	0		3	3	3	0	3	3
737	2	0	0	0	0	0	0	3	2	2	0	0	0	0	0	0	0	0	0	0		1	1	0	0	0	0	0	0	0	0	0	0	0	0	0	0	0	0	0	0	0		2	3	2	0	2	0
738	1	0	1	1	0	1	0	0	1	0	0	0	1	0	0	1	0	0	0	1		1	1	1	0	0	0	0	1	0	1	0	0	0	0	0	0	0	0	0	0	0		2	0	0	0	0	1
738	2	0	0	1	0	1	0	0	1	0	1	0	1	0	1	1	0	0	0	0		1	1	0	0	0	0	0	0	0	1	0	0	0	0	0	0	0	0	0	0	0		1	1	0	0	0	0
739	1	0	0	3	0	4	0	0	0	0	0	0	0	0	0	0	0	0	0	0		0	0	0	3	0	0	0	0	2	0	0	0	0	0	1	0	0	0	0	0	0		0	0	0	0	0	0
739	2	0	5	0	0	0	0	0	0	0	0	0	0	0	0	0	0	0	0	0		0	0	0	3	0	3	0	0	0	0	3	0	0	0	0	0	0	0	0	0	0		2	0	0	0	0	0
740	1	0	1	2	2	0	0	0	0	0	0	0	0	0	0	0	0	0	0	0		0	0	0	0	0	0	0	0	0	0	0	0	0	0	0	0	0	0	0	0	0		0	0	0	0	0	1
740	2	1	0	0	0	0	0	0	0	0	0	0	0	0	2	0	0	0	0	0		0	0	0	0	0	0	0	1	0	0	0	0	0	0	0	0	0	0	0	0	0		0	0	0	0	0	0
743	1	0	3	3	0	0	4	5	0	0	2	0	0	4	0	0	0	0	0	0		0	0	0	0	4	0	0	0	0	0	3	0	0	0	0	0	3	0	0	0	0		4	0	0	0	0	3
743	2	0	3	0	0	0	4	5	0	0	0	0	0	3	0	0	0	0	0	0		0	0	0	0	0	4	5	0	0	0	2	2	0	0	5	0	0	0	0	0	0		2	2	0	0	0	3
745	1	0	5	0	0	0	5	4	4	0	0	0	0	0	0	0	0	0	0	0		0	0	0	0	0	0	0	0	0	0	0	0	0	0	0	0	0	0	0	0	0		5	5	5	0	0	5
745	2	2	5	4	0	5	0	5	4	0	0	5	0	0	0	0	0	0	0	0		0	0	0	0	0	0	0	5	0	0	0	0	0	0	0	0	0	0	0	0	0		5	5	4	0	4	4
746	1	3	3	0	0	0	0	0	0	0	0	0	0	0	0	0	0	0	0	0		3	0	0	0	0	0	0	0	0	0	0	0	0	0	0	0	0	0	0	0	0		5	0	3	0	0	0
746	2	5	4	0	0	0	0	0	0	0	0	0	0	0	0	0	0	0	0	0		0	0	0	0	0	0	0	0	4	0	0	0	0	0	0	0	0	0	0	0	0		5	0	0	0	0	0
748	1	0	0	0	0	0	4	0	0	0	0	0	0	0	0	0	0	0	2	0		0	0	0	0	0	0	0	3	0	0	0	0	0	0	0	0	0	0	0	0	0		0	4	0	0	0	0
748	2	0	0	0	4	0	0	0	0	0	0	0	0	0	3	0	0	0	3	0		0	0	0	0	0	0	0	4	0	0	0	0	0	2	0	0	0	0	0	0	0		0	0	0	0	0	0
749	1	4	5	5	5	5	5	5	4	0	0	3	0	4	0	0	0	4	3	4		3	4	3	2	0	0	0	0	3	0	0	0	0	2	0	0	0	0	0	0	0		5	0	0	0	0	0
749	2	0	5	5	3	5	0	5	0	0	0	5	0	5	0	3	0	0	3	3		4	0	0	0	0	0	0	0	3	0	0	0	0	3	0	0	0	0	0	0	0		5	5	5	3	5	3
750	1	0	0	0	0	5	0	0	0	0	0	0	0	0	0	0	0	0	0	0		0	0	0	0	0	0	0	0	0	0	0	0	0	0	0	0	0	0	0	0	0		0	0	0	0	0	0
750	2	0	0	0	0	0	0	0	0	0	0	0	0	0	0	0	0	0	0	0		2	0	0	0	0	0	0	0	0	0	0	0	0	0	0	0	0	0	0	0	0		0	5	0	0	0	0
751	1	0	2	0	0	0	1	0	0	0	0	4	0	0	0	0	0	0	0	0		0	0	0	1	0	0	0	0	0	0	0	0	0	0	0	0	1	1	1	1	0		4	3	2	0	2	3
751	2	0	5	5	3	5	5	5	0	0	0	0	0	3	0	0	0	0	0	0		0	0	0	0	0	0	0	0	0	0	0	0	0	0	0	0	3	2	4	5	0		3	0	0	0	0	0
752	1	0	0	0	0	0	0	5	0	0	0	0	0	0	0	0	0	0	0	0		0	0	0	0	0	0	0	0	5	0	0	0	3	0	4	0	0	0	0	0	0		0	0	0	0	0	4
752	2	0	0	0	0	2	0	5	0	0	0	0	0	2	0	0	0	0	0	0		0	0	0	0	4	0	0	0	0	0	0	0	3	0	3	2	0	0	0	0	2		4	0	0	0	0	2
753	1	0	0	3	0	0	0	0	0	0	0	0	0	0	0	0	0	0	0	0		0	0	0	2	0	0	0	0	0	0	0	0	0	0	0	0	0	3	0	0	0		4	0	0	0	0	0
753	2	0	0	5	0	0	0	5	0	5	0	0	0	0	0	0	0	0	0	0		0	0	4	0	3	0	0	0	0	0	4	4	0	0	0	0	0	0	0	4	0		0	0	0	0	0	2
754	1	1	0	0	0	0	1	0	0	0	3	0	0	0	0	1	0	1	2	2		0	1	0	1	0	1	0	3	0	0	0	0	0	0	0	0	0	0	0	0	0		3	0	0	0	0	0
754	2	0	1	1	0	0	3	0	0	0	0	3	0	4	0	4	0	0	1	1		1	0	0	2	3	3	2	0	2	2	1	1	1	1	0	0	0	1	3	1	2		2	3	3	2	0	4
755	1	1	2	2	0	0	0	0	1	0	1	0	0	1	0	0	0	1	0	0		0	0	0	0	0	0	0	0	0	0	0	0	0	0	0	0	0	0	2	0	0		2	0	0	0	0	0
755	2	0	3	3	3	0	0	0	0	0	0	0	0	0	0	0	0	3	0	0		0	0	0	0	0	0	0	0	0	0	0	0	0	0	0	0	0	0	2	0	0		0	0	0	0	0	0
756	1	1	4	4	0	0	4	5	5	0	0	0	0	0	2	0	0	0	0	1		0	0	0	0	0	0	0	0	0	0	0	0	0	0	0	0	0	0	0	0	0		0	0	0	0	0	0
756	2	0	0	0	0	4	0	5	0	0	0	2	0	0	0	0	0	0	0	0		0	0	0	0	0	0	0	2	0	0	0	0	0	1	0	0	0	0	0	0	0		0	0	0	0	0	1
760	1	3	5	3	0	3	0	0	0	0	0	3	0	0	0	0	0	0	0	0		0	0	0	3	4	3	0	0	5	0	4	0	0	0	0	5	0	0	0	0	0		5	2	0	0	0	0
760	2	0	0	0	0	2	0	0	0	2	0	2	0	0	0	0	0	0	0	0		0	0	0	0	3	3	0	0	5	0	5	0	0	0	0	5	0	0	0	0	0		3	0	0	0	0	0
761	1	0	4	0	0	0	5	5	0	0	0	5	0	0	0	0	2	0	0	0		0	0	0	0	0	0	0	0	5	0	2	2	0	0	0	0	0	0	4	1	0		4	4	2	0	0	4
761	2	0	2	0	0	0	1	5	0	0	0	0	0	3	0	0	2	0	0	0		0	0	0	0	2	0	0	0	5	0	0	0	3	0	0	0	0	0	0	0	0		5	0	0	0	0	2
762	1	0	0	0	0	0	0	5	0	0	0	0	0	0	0	0	0	0	0	0		0	0	0	0	0	0	0	0	0	0	0	0	3	0	0	4	5	0	0	0	0		4	0	0	0	0	0
762	2	0	4	0	0	0	0	5	0	0	0	0	0	0	0	0	0	0	0	0		0	0	0	0	0	0	0	0	0	0	0	3	0	0	0	4	0	0	0	0	0		3	0	0	0	0	0
763	1	0	0	0	0	0	0	0	4	0	0	0	0	0	0	3	0	1	0	0		0	0	0	0	0	3	0	0	0	0	0	0	0	0	0	0	0	0	0	0	0		3	0	0	0	0	0
763	2	3	0	0	0	0	0	0	0	0	0	0	0	0	0	0	0	0	1	0		0	0	0	0	0	0	0	0	3	0	0	2	0	0	0	0	0	0	0	0	0		0	0	0	0	0	0
764	1	2	3	3	3	3	3	2	3	0	0	0	0	0	0	0	0	2	2	2		0	0	0	0	0	0	0	0	0	1	0	0	0	0	1	0	0	0	1	1	1		2	3	3	3	3	3
764	2	1	1	1	1	1	1	1	1	0	0	0	1	0	1	1	0	2	1	1		0	0	1	0	0	0	0	0	0	0	0	0	0	1	0	0	0	0	0	0	0		2	3	3	2	2	3
765	1	2	3	3	2	0	2	4	0	0	0	2	0	0	0	0	0	0	0	0		0	0	0	3	0	0	0	0	0	0	0	0	0	0	0	0	0	0	0	0	3		2	0	0	0	0	4
765	2	0	5	5	2	0	0	5	0	0	0	0	0	2	0	0	0	0	0	0		0	0	0	3	0	5	2	0	0	0	0	0	0	0	0	0	0	0	0	0	2		5	0	0	0	0	0
766	1	3	5	5	1	5	5	0	2	3	1	2	4	0	0	0	0	0	0	0		0	0	0	5	5	5	5	0	5	0	5	0	5	0	0	0	4	0	5	0	2		5	5	3	2	0	4
766	2	4	5	5	2	2	5	0	2	0	1	0	1	0	0	0	0	1	0	0		0	0	0	5	5	3	0	0	5	3	5	5	5	0	4	0	4	0	3	0	0		5	4	3	2	0	5
767	1	0	0	0	4	4	4	0	0	0	0	0	0	0	2	4	0	1	0	0		0	0	0	3	0	0	0	0	0	0	0	0	0	0	0	0	0	0	2	0	2		0	0	3	3	2	0
767	2	0	0	4	3	4	0	0	0	0	0	0	0	0	0	0	0	3	0	0		0	0	0	0	2	3	2	0	0	0	2	2	3	0	3	0	0	1	0	2	2		0	0	0	4	4	3
771	1	0	0	1	0	0	0	0	0	0	1	0	0	0	0	0	0	0	0	0		0	0	0	0	0	0	0	1	0	0	0	0	0	0	0	0	0	0	0	0	0		1	1	0	0	0	0
771	2	0	0	1	0	0	0	1	0	0	0	0	0	0	0	0	0	0	0	0		0	0	0	0	0	0	0	0	0	0	0	0	0	0	0	0	0	0	0	0	0		2	1	0	0	0	1
772	1	2	3	3	0	3	3	5	0	0	0	4	2	3	0	0	0	0	0	0		0	0	0	0	0	0	3	3	0	0	3	0	2	0	0	0	0	0	0	0	0		4	3	2	0	0	3
772	2	0	0	0	0	3	2	5	0	2	2	0	3	0	0	0	0	0	0	0		0	0	0	0	3	2	0	0	0	0	0	0	0	0	0	0	0	0	0	0	3		5	3	0	0	0	4
774	1	2	3	5	2	0	5	0	0	0	3	0	0	0	0	1	0	0	0	2		0	0	0	4	3	4	4	0	5	1	0	0	0	0	0	0	0	0	0	0	0		4	4	2	1	0	5
774	2	2	5	5	1	0	3	0	1	0	1	5	0	3	0	2	0	0	1	2		0	0	0	0	5	5	2	0	5	2	4	2	5	0	3	0	5	1	0	0	0		5	1	0	0	0	5
775	1	2	0	3	3	0	1	0	0	0	0	0	0	0	0	0	0	0	0	0		0	0	0	0	0	0	0	0	0	0	0	0	0	0	0	0	0	0	0	0	0		5	0	0	0	0	0
775	2	0	2	0	0	0	0	0	0	0	0	0	0	0	0	0	0	0	0	0		3	0	0	0	0	0	0	3	0	0	0	0	0	0	0	0	0	0	0	0	0		5	0	3	5	0	5
776	1	0	0	0	0	3	0	5	0	0	0	0	0	0	0	0	0	0	0	0		0	0	0	0	0	0	0	0	0	0	0	0	0	0	0	0	0	0	0	0	0		0	0	0	0	0	0
776	2	0	0	0	0	0	0	5	0	0	0	0	0	0	0	0	0	0	0	0		0	0	0	0	0	0	0	5	0	0	0	0	0	0	0	0	0	0	0	0	0		3	0	0	0	0	0
778	1	0	0	4	0	0	0	0	0	0	0	0	0	0	1	0	0	0	0	0		0	0	0	0	0	1	0	0	0	0	0	0	0	0	0	0	0	0	0	0	0		0	0	0	0	0	0
778	2	0	0	4	0	0	0	0	0	0	0	0	0	0	0	0	0	0	0	0		0	0	0	0	0	0	0	2	0	0	0	0	0	0	0	0	0	0	0	0	0		0	0	0	0	0	0
782	1	0	5	5	0	4	0	5	0	0	0	5	0	0	0	0	0	0	0	0		0	4	0	0	0	0	0	0	0	0	0	0	0	0	0	0	0	0	0	0	0		0	0	5	0	0	5
782	2	0	0	0	0	5	4	0	0	0	0	5	0	0	0	0	0	0	0	0		0	0	0	4	0	0	5	0	4	0	0	0	0	0	0	0	0	0	0	0	0		5	5	5	0	0	0
783	1	0	0	2	0	0	0	0	0	0	0	0	0	0	0	0	4	0	0	0		0	0	0	5	5	0	0	0	5	0	0	0	0	0	0	0	0	0	0	0	5		4	0	0	0	0	0
783	2	4	0	0	0	0	0	0	0	0	0	0	0	0	0	0	0	2	0	0		0	0	0	0	0	0	4	0	0	0	0	4	0	0	0	0	0	0	0	0	0		2	0	0	0	0	0
784	1	1	3	5	3	1	2	0	0	0	2	0	0	1	0	0	0	1	0	2		0	0	0	0	0	0	0	0	0	0	0	0	0	0	0	0	0	0	2	2	0		0	0	0	0	0	0
784	2	0	4	5	5	3	0	0	0	0	0	0	0	0	0	0	0	4	0	0		0	0	0	0	0	0	0	0	0	0	0	0	0	0	0	0	0	0	0	0	3		3	0	0	0	0	0
787	1	3	5	5	4	0	4	0	0	0	0	0	0	0	0	0	0	4	0	0		0	0	0	0	0	0	0	0	0	0	0	0	0	0	0	0	0	0	0	0	0		2	2	0	2	0	2
787	2	2	3	4	4	0	4	0	0	0	3	0	0	0	2	0	0	4	3	0		0	0	0	0	0	3	3	0	0	4	0	0	3	0	0	0	0	0	0	0	0		0	3	0	0	0	3
788	1	0	4	3	3	3	0	3	3	0	0	0	0	3	0	2	3	0	0	0		0	0	0	0	0	0	0	0	0	0	0	0	0	0	0	0	0	4	0	0	0		4	5	0	0	0	0
788	2	0	0	0	0	3	0	4	3	0	0	2	0	4	0	0	2	0	0	0		3	3	0	0	0	0	0	3	0	0	0	0	0	0	0	0	0	0	0	0	0		3	3	0	0	0	4
789	1	0	0	0	0	0	0	0	0	0	0	0	0	0	0	0	0	0	0	0		0	0	0	0	0	0	0	0	5	0	0	0	0	0	0	0	0	0	0	0	0		0	0	0	0	0	0
789	2	0	0	0	0	0	0	0	0	0	0	0	0	0	0	0	0	0	0	0		0	0	0	0	0	0	0	0	5	0	0	0	0	0	0	0	0	0	4	0	0		0	0	0	0	0	0
790	1	0	0	0	0	0	0	1	0	0	0	0	0	0	0	1	0	0	0	0		0	0	0	0	0	0	0	0	0	0	0	0	0	0	0	0	0	0	0	0	0		0	0	0	0	0	0
790	2	0	0	0	0	0	1	1	0	0	0	0	0	0	0	0	0	0	0	0		0	0	0	0	0	0	1	0	0	0	0	0	1	0	0	0	0	0	0	0	1		2	0	0	0	0	2
791	1	0	0	0	0	0	0	3	0	4	0	3	0	0	0	0	0	0	0	0		0	0	0	0	0	0	0	1	0	0	0	0	0	0	0	0	0	0	0	0	0		2	0	0	0	0	2
791	2	0	0	0	0	0	0	1	2	0	0	0	0	1	0	0	0	0	0	0		0	0	1	0	0	0	0	0	0	0	0	0	0	0	0	0	0	0	0	0	0		1	0	0	0	0	0
792	1	0	0	4	0	4	0	0	2	3	0	5	0	0	0	0	0	0	0	0		0	0	0	0	4	0	0	0	0	0	3	0	1	0	0	2	0	2	3	0	0		4	2	0	3	0	0
792	2	0	0	4	0	0	0	4	0	2	0	4	0	0	0	0	0	0	0	0		0	0	0	2	4	0	0	0	4	0	3	0	2	0	0	3	0	0	0	0	0		4	4	4	4	0	3
793	1	0	0	0	0	0	0	5	0	0	0	2	0	3	0	0	0	0	0	0		0	0	0	0	0	0	0	0	0	0	0	0	0	0	0	0	0	0	0	0	0		5	0	0	0	0	0
793	2	0	5	0	0	4	0	5	0	0	0	0	0	4	0	0	0	0	0	0		0	0	0	0	0	0	0	3	0	0	0	0	0	0	0	0	0	0	0	0	0		0	0	0	0	0	0
794	1	0	0	0	0	0	0	3	0	0	0	0	0	0	0	0	0	0	0	0		0	0	0	0	3	0	0	0	0	2	0	0	0	0	0	0	0	0	5	0	0		5	0	0	0	0	0
794	2	0	0	0	0	0	0	4	0	0	0	0	0	0	0	1	0	0	0	0		0	0	0	0	0	0	0	0	0	0	0	0	0	0	0	2	0	5	0	0	0		4	0	0	0	0	0
795	1	5	4	5	3	5	5	0	5	0	0	0	3	5	4	4	0	0	3	3		0	0	0	0	0	0	0	0	0	0	0	0	0	0	0	0	0	0	0	0	0		3	0	0	1	0	2
795	2	3	5	3	1	3	4	0	3	0	0	0	4	4	0	5	0	0	0	0		0	1	0	0	0	0	1	0	0	0	0	0	0	0	0	0	0	0	0	0	0		1	2	2	2	2	3
796	1	3	3	3	0	3	3	0	0	3	3	0	0	0	0	0	0	0	0	0		0	0	0	0	0	0	0	0	0	0	0	0	0	0	0	0	0	0	0	0	0		4	4	4	0	4	4
796	2	2	2	2	0	2	2	0	0	0	2	0	2	0	0	0	0	0	0	0		0	0	0	0	0	0	0	0	0	0	0	0	0	0	0	0	0	0	0	0	0		2	2	2	0	0	0
797	1	0	3	4	0	0	2	0	3	0	0	2	0	1	0	1	1	0	2	2		0	0	0	0	0	0	0	4	0	0	0	0	0	0	0	0	0	0	0	0	0		0	3	0	0	0	3
797	2	0	2	0	0	0	0	4	3	0	0	3	0	4	0	0	0	0	0	0		0	0	0	0	0	0	0	2	0	0	0	0	0	0	0	0	0	0	0	0	0		2	3	0	0	0	2
798	1	0	5	5	0	3	3	5	3	0	0	0	3	0	0	0	0	0	0	0		0	0	0	0	0	0	0	0	5	0	5	0	0	0	0	3	5	0	5	0	0		3	4	2	3	3	4
798	2	0	3	3	0	0	3	5	0	0	0	0	0	0	0	0	0	0	0	0		0	0	0	0	0	0	0	0	4	0	4	0	0	0	0	2	4	1	5	0	0		1	1	1	0	0	0
799	1	2	2	0	0	0	0	0	0	0	3	0	0	0	0	0	0	0	0	0		0	0	0	4	0	0	0	0	4	0	5	0	4	0	0	0	5	0	0	0	0		0	3	3	0	0	3
799	2	0	0	0	0	0	0	0	0	0	5	0	0	0	0	0	0	0	0	0		0	0	0	0	5	0	2	0	5	0	4	4	0	0	3	0	5	0	0	0	2		5	5	0	5	0	0
800	1	0	0	4	0	4	0	5	0	0	0	4	0	1	1	0	1	0	0	0		0	1	1	3	0	0	5	0	5	4	3	0	2	0	0	0	1	2	1	1	1		2	1	2	1	0	1
800	2	1	3	3	1	3	2	5	1	1	0	5	0	5	0	0	3	0	0	0		0	0	0	0	4	2	4	0	5	0	4	1	1	0	0	0	1	0	0	0	0		4	3	2	0	0	2
801	1	3	4	0	0	0	4	5	0	0	0	0	0	0	2	0	0	0	0	0		0	0	0	0	3	0	0	0	0	0	0	2	0	0	0	0	0	0	0	0	0		4	0	0	0	0	0
801	2	4	4	0	0	0	3	5	0	0	0	0	0	0	0	3	0	0	0	0		0	0	0	4	0	0	0	0	3	0	0	3	2	0	0	0	2	0	3	0	0		4	0	0	0	0	0
804	1	0	0	0	0	2	0	0	0	0	0	0	0	0	0	0	0	0	0	0		0	0	0	0	5	0	5	0	5	0	5	0	5	0	0	0	0	0	0	0	0		0	2	0	0	0	0
804	2	5	2	2	0	0	0	0	0	0	0	0	0	0	0	0	0	0	0	0		0	0	0	5	5	0	0	0	5	0	5	0	0	0	0	5	0	0	0	0	0		2	2	0	0	0	0
805	1	0	0	0	0	0	0	5	0	5	0	5	0	0	0	0	0	0	0	0		0	0	0	3	3	2	4	0	5	0	5	5	0	0	0	5	0	0	0	0	0		5	5	0	4	4	0
805	2	0	0	0	0	0	0	5	0	3	0	0	0	0	0	0	0	0	0	0		0	0	0	4	3	4	4	0	4	0	0	2	0	0	0	0	0	0	0	0	0		5	5	3	3	5	4
806	1	0	0	2	1	2	1	3	2	1	0	3	0	0	0	0	4	0	0	0		0	0	0	0	0	1	1	0	0	0	0	0	0	0	0	0	0	0	1	1	1		4	3	0	0	0	0
806	2	0	0	0	0	1	0	3	2	3	0	1	0	1	0	0	0	0	0	0		0	0	0	2	0	1	2	0	0	1	1	1	1	0	2	1	2	2	3	3	0		5	5	2	4	2	5
807	1	0	0	0	0	2	0	0	0	0	0	0	0	0	0	1	0	0	0	0		0	0	0	0	0	0	0	0	0	0	0	0	0	0	0	0	0	0	0	0	0		4	0	0	3	0	0
807	2	0	3	0	0	3	3	0	0	0	0	0	0	0	0	0	0	0	0	0		0	3	0	0	0	0	0	0	0	0	0	0	0	0	0	0	0	0	0	0	0		0	0	0	0	0	5
809	1	1	0	0	0	0	0	1	1	0	0	0	0	0	0	0	4	0	0	0		0	0	0	0	0	0	0	0	0	0	0	0	0	0	0	0	0	0	0	0	0		0	0	0	0	0	0
809	2	0	0	0	0	5	0	5	0	0	0	0	0	0	0	0	0	0	0	0		0	0	0	0	5	0	5	0	5	0	5	0	0	0	0	0	0	0	0	0	0		5	0	0	1	0	0
810	1	0	2	1	0	0	0	0	0	0	3	0	0	0	2	0	0	0	0	0		0	0	0	0	2	0	0	0	0	0	0	0	0	0	0	0	0	0	0	0	0		4	0	0	0	0	0
810	2	0	1	1	2	0	1	0	0	0	0	0	0	0	1	0	0	0	0	0		0	0	0	1	0	1	0	0	0	0	0	0	0	0	0	0	0	0	0	0	0		2	2	0	1	0	2
812	1	0	0	0	0	5	0	0	0	0	0	0	0	0	0	0	0	0	0	0		0	0	0	0	0	0	0	0	5	0	0	0	0	0	0	0	0	0	0	0	0		0	0	0	0	0	0
812	2	0	0	0	0	0	0	0	0	0	0	0	0	0	0	0	0	0	0	0		0	0	0	0	0	0	0	0	0	0	0	0	0	0	0	0	0	0	0	0	0		0	0	0	0	0	0
813	1	0	0	0	1	0	0	0	0	0	0	0	0	0	0	0	0	0	0	0		0	0	0	0	0	0	0	0	2	0	0	0	0	0	0	0	0	0	5	3	0		0	2	0	0	0	0
813	2	0	0	0	0	0	0	0	0	0	5	0	0	0	0	0	0	0	0	0		1	0	0	0	0	0	0	5	0	0	0	0	0	0	0	0	0	0	0	0	0		4	3	0	0	0	0
814	1	0	0	2	0	0	0	3	0	0	0	0	0	0	3	0	0	0	0	0		2	0	0	0	0	0	0	0	0	0	0	0	0	1	0	0	0	0	0	0	0		2	1	0	0	0	0
814	2	2	0	0	0	3	0	0	0	0	0	0	0	0	0	0	0	0	0	0		4	0	0	0	0	0	0	0	0	0	0	0	0	0	0	0	0	0	0	0	0		3	0	0	0	0	0
815	1	0	5	2	0	0	2	0	0	0	5	0	0	2	2	0	0	0	0	0		0	2	0	3	0	0	0	3	0	0	0	0	0	0	0	0	0	0	0	0	0		5	5	0	0	0	0
815	2	0	3	0	0	4	0	5	0	0	0	3	0	0	0	0	0	0	0	0		2	1	0	0	0	0	0	0	0	0	0	0	0	0	0	0	0	0	0	0	0		5	0	0	0	0	5
816	1	0	0	0	0	0	0	2	0	0	0	0	0	0	0	0	0	0	0	0		0	0	0	0	3	0	0	0	0	0	3	0	0	0	0	0	1	0	0	0	0		3	0	0	0	0	2
816	2	1	0	0	0	0	0	0	0	0	1	0	1	0	0	0	0	0	0	0		0	0	0	0	0	0	0	0	0	0	1	4	0	0	0	0	0	0	1	0	0		2	1	0	0	0	0
901	1	2	0	3	0	0	0	0	0	1	0	0	0	0	0	1	3	0	0	0		0	0	0	3	2	0	0	0	2	2	1	0	2	0	0	0	0	0	2	0	0		4	1	0	0	0	0
901	2	0	2	0	0	0	1	1	0	0	0	0	0	1	1	0	0	0	0	1		0	0	0	0	0	0	0	0	3	1	0	0	0	0	0	0	3	0	0	0	0		2	0	0	2	0	0
902	1	0	0	0	0	0	0	0	0	0	0	5	0	0	0	0	0	0	0	0		0	0	0	0	0	5	5	0	5	5	5	5	5	0	5	4	4	0	4	0	5		4	5	5	0	5	4
902	2	0	0	0	0	0	0	0	0	0	0	0	0	0	0	0	4	0	0	0		0	0	0	0	0	5	0	0	5	5	5	5	5	0	5	5	5	0	5	0	5		3	3	3	0	4	5
903	1	0	2	0	0	0	0	0	0	0	0	0	0	0	2	0	0	0	0	0		0	0	0	0	0	0	0	0	0	0	0	0	0	0	0	0	0	0	0	0	0		2	0	0	0	0	0
903	2	0	0	0	0	0	0	0	0	0	0	0	0	0	0	0	0	0	0	0		0	0	0	0	0	0	0	0	0	0	0	0	0	0	0	0	0	0	0	0	0		0	0	0	0	0	0
905	1	0	0	0	0	0	0	0	0	0	0	0	0	0	0	0	0	0	0	0		0	0	0	0	0	0	0	5	0	0	0	0	0	2	0	0	0	0	0	0	0		3	3	0	0	0	0
905	2	0	0	0	0	0	0	0	2	0	0	0	0	0	0	0	0	0	0	0		0	0	0	2	0	0	0	0	0	0	0	0	0	0	0	0	0	0	0	0	0		3	0	0	0	0	0
906	1	0	0	1	0	0	0	0	0	0	0	0	0	0	0	0	0	0	1	0		0	0	0	0	0	5	0	0	0	0	0	0	0	0	0	0	0	0	0	0	0		4	0	0	0	0	0
906	2	0	0	4	0	0	0	0	0	0	0	0	0	0	0	0	0	0	1	0		0	0	0	0	0	3	0	0	0	0	2	0	0	0	1	0	0	0	0	0	4		0	1	0	0	0	0
909	1	0	0	3	0	4	0	5	0	0	0	0	0	2	0	0	0	0	0	0		0	0	0	0	0	2	0	0	0	0	0	0	0	0	0	0	0	0	0	0	0		3	0	0	0	0	0
909	2	0	3	0	0	0	0	4	0	0	5	0	0	0	0	0	0	0	0	0		0	0	0	0	0	0	0	0	0	0	0	0	0	0	0	0	0	0	0	0	0		5	0	0	0	0	0
911	1	5	4	5	5	5	4	0	0	0	3	0	3	0	0	2	0	1	2	0		3	1	0	2	1	2	0	1	1	0	0	0	0	0	0	3	0	0	2	0	1		5	5	3	4	4	4
911	2	5	5	5	5	5	4	0	3	0	2	4	1	3	2	2	0	2	2	2		4	4	2	2	1	3	1	2	4	0	0	0	0	3	0	0	0	0	0	2	1		5	5	4	4	2	5
912	1	0	0	0	0	0	0	2	0	2	0	0	0	0	0	0	0	0	0	0		0	0	0	0	0	0	0	0	4	0	0	0	0	0	0	1	3	2	3	0	0		3	5	5	5	0	5
912	2	0	2	2	2	2	2	4	0	0	0	0	0	3	0	2	0	0	0	0		1	0	0	2	0	0	0	0	3	0	0	0	0	0	0	1	0	0	1	0	0		4	4	4	2	0	0
914	1	4	4	5	5	0	5	0	0	0	0	0	0	0	0	0	0	3	1	2		1	0	0	2	0	0	0	3	0	0	1	0	0	0	0	0	0	0	5	0	0		4	4	0	0	0	5
914	2	3	3	3	3	0	3	0	0	0	0	0	0	0	2	0	0	0	0	0		0	0	0	0	0	0	0	0	0	0	2	1	0	0	0	0	0	0	0	0	2		4	4	0	0	0	4
917	1	0	0	1	0	0	0	2	0	0	1	0	2	0	0	0	0	0	0	0		2	0	0	0	0	0	0	0	0	0	0	0	0	1	0	0	0	0	0	0	0		4	0	0	0	0	0
917	2	0	2	2	0	0	0	5	0	0	0	0	0	0	0	0	0	0	0	0		0	0	0	0	0	0	0	0	0	0	0	0	0	0	0	0	0	0	0	0	0		4	0	0	0	0	0
918	1	0	2	2	0	0	2	2	1	0	0	0	0	0	0	1	0	0	0	1		0	0	0	0	0	0	0	1	0	0	0	0	0	0	0	0	0	0	0	0	0		1	2	1	1	0	1
918	2	1	1	1	1	1	1	1	0	0	1	0	1	0	1	1	0	0	0	1		0	0	0	0	0	2	0	0	0	1	1	0	0	0	1	0	0	0	0	0	0		1	1	1	1	1	1
[truncated: 17 more columns]

## Sheet: intensity and pleasantness
		intensity intensity intensity intensity intensity intensity intensity
		low	medium	low	medium	low	medium	low	medium	low	medium	low	medium	low	medium	low	medium	low	medium	low	medium	low	medium	low	medium	low	medium	low	medium	low	medium	low	medium	low	medium	low	medium	low	medium	low	medium	low	medium	low	medium	low	medium	low	medium
UID	visit	(-)-menthol	(-)-menthol	(+)-menthol	(+)-menthol	1-butanol	1-butanol	2-butanone	2-butanone	2-decenal	2-decenal	2-ethylfenchol	2-ethylfenchol	2-methoxy-4-methylphenol	2-methoxy-4-methylphenol	4-methylvaleric acid	4-methylvaleric acid	ambrette	ambrette	androstadienone	androstadienone	androstenone	androstenone	anise	anise	banana	banana	bourgeonal	bourgeonal	butyl acetate	butyl acetate	butyric acid	butyric acid	caproic acid	caproic acid	cedarwood	cedarwood	cineole	cineole	cinnamon	cinnamon	cis-3-hexen-1-ol	cis-3-hexen-1-ol	citral	citral	citronella	citronella	decyl aldehyde	decyl aldehyde
33	1	1	5	2	5	6	7	2	4	6	7	0	2	4	3	0	6	0	5	1	2	1	4	1	6	0	6	5	6	1	7	1	7	0	3	3	3	6	6	6	5	3	3	0	6	1	4	1	7
33	2	3	6	4	7	1	6	2	1	3	7	1	6	5	6	0	6	2	5	2	2	2	6	4	4	2	6	6	5	1	6	3	5	0	3	3	6	2	5	3	6	4	4	2	6	3	5	1	3
36	1	4	5	4	3	5	7	3	5	5	6	5	3	3	5	5	7	5	6	4	5	1	6	5	5	3	6	3	4	3	5	1	6	3	5	1	4	4	5	4	5	2	5	2	5	4	5	4	4
36	2	5	5	2	1	5	6	3	5	5	6	3	4	5	3	1	6	1	5	2	6	4	7	2	5	2	5	4	4	2	5	1	7	4	5	2	3	2	5	2	4	2	5	3	3	4	3	1	5
37	1	6	6	5	6	6	7	1	5	3	6	3	6	3	6	1	6	1	6	3	2	6	7	6	6	2	6	3	6	2	6	0	3	4	0	0	2	2	7	3	5	2	5	3	5	4	3	1	6
37	2	2	5	5	6	6	6	1	5	5	5	3	3	1	5	1	6	1	6	2	7	5	7	5	6	0	5	5	6	1	6	2	5	1	5	2	5	1	6	1	1	5	6	3	5	5	6	1	5
38	1	4	5	3	3	4	3	2	4	4	4	2	4	3	3	1	4	0	6	1	5	2	5	4	3	1	4	5	5	3	5	2	3	0	5	3	4	2	3	4	4	3	3	2	3	2	3	1	4
38	2	2	2	3	3	2	4	0	2	1	2	0	5	1	5	1	5	0	5	2	6	2	6	2	2	1	4	3	5	1	4	0	1	0	2	2	2	0	2	2	3	1	2	1	3	0	1	0	2
39	1	6	7	5	6	5	7	6	5	5	6	2	7	6	7	5	6	0	7	2	5	3	6	6	6	2	6	5	5	5	6	1	6	0	1	5	6	2	6	5	5	3	3	1	5	5	5	2	5
39	2	1	7	6	6	5	7	0	5	0	7	0	6	5	6	0	7	5	7	3	7	5	7	5	7	5	5	6	7	0	6	2	5	0	1	6	6	0	6	5	6	0	5	0	5	7	6	0	5
42	1	3	6	5	4	6	5	5	6	4	7	4	7	5	7	3	7	2	7	2	3	4	5	6	6	3	6	6	5	4	7	2	5	1	1	7	5	2	5	5	5	2	2	2	6	4	6	1	5
42	2	4	6	5	6	3	5	4	3	5	4	3	6	6	6	2	6	2	6	3	2	2	6	5	5	2	5	4	5	5	6	2	6	3	3	2	4	1	5	6	6	2	4	2	6	2	6	2	3
45	1	4	5	4	5	6	5	5	5	4	5	0	0	4	5	0	5	4	3	3	6	2	4	3	3	0	5	3	5	3	5	4	6	0	5	4	0	4	5	5	5	3	5	0	4	4	3	4	5
45	2	0	5	0	5	3	6	5	4	0	5	0	0	0	6	0	7	0	7	4	5	0	6	5	5	3	5	5	5	0	5	0	7	0	0	0	5	0	5	3	5	1	4	2	0	0	5	0	5
46	1	5	5	4	5	3	6	2	5	4	5	4	4	3	4	1	7	1	7	1	5	1	7	5	6	2	5	5	6	3	6	2	6	1	1	3	3	4	5	3	7	5	3	1	4	4	3	1	5
46	2	5	6	3	6	6	6	5	5	2	5	4	7	5	5	2	7	3	5	3	6	2	7	5	5	2	5	6	6	4	6	4	7	3	2	4	4	3	4	4	5	4	4	3	5	4	4	3	1
52	1	5	7	5	7	7	7	6	7	7	7	5	6	5	7	6	6	4	7	5	5	5	7	5	7	3	7	7	7	2	7	4	5	5	4	5	6	3	7	6	6	4	5	4	5	4	7	5	7
52	2	5	6	5	6	6	5	5	5	4	5	6	5	5	6	5	7	5	7	5	5	5	5	6	6	4	7	6	7	4	7	5	6	4	6	4	5	4	6	6	6	7	5	5	5	5	7	5	7
53	1	5	5	5	6	5	6	5	6	5	6	5	6	5	6	5	5	5	7	5	5	5	6	5	6	5	7	5	5	5	6	4	7	5	5	6	5	5	5	6	6	5	6	5	6	5	6	5	5
53	2	6	6	6	6	6	6	6	6	6	6	5	6	6	5	5	6	5	6	5	6	5	6	6	5	5	7	6	6	5	7	5	6	6	5	6	6	6	6	6	6	5	5	5	6	5	6	6	6
55	1	5	5	6	5	2	6	5	6	3	6	6	6	5	5	5	3	2	6	5	6	2	5	5	5	2	5	6	5	2	5	1	2	3	3	3	5	3	5	3	5	3	3	0	5	3	5	2	3
55	2	5	6	4	7	2	6	3	5	6	6	1	7	6	5	1	5	2	7	3	6	2	6	6	6	1	6	5	6	2	7	3	5	2	3	5	3	3	5	3	5	2	3	1	6	3	5	2	2
56	1	5	2	5	5	5	5	5	3	5	6	0	0	5	6	0	7	0	5	3	5	5	6	2	5	3	5	5	5	3	5	0	6	0	0	0	3	3	5	3	3	3	3	0	2	3	3	0	3
56	2	3	6	5	6	5	6	5	5	6	6	4	4	5	6	3	7	0	7	3	3	3	6	5	6	3	5	5	5	0	5	0	6	4	4	2	6	4	5	3	5	4	5	4	5	0	5	4	5
61	1	2	7	5	6	3	5	5	3	5	2	1	6	6	7	2	7	0	7	2	1	1	3	5	7	1	5	1	5	1	5	0	6	1	0	2	5	5	5	4	5	5	3	1	2	1	6	5	5
61	2	2	7	7	7	2	5	1	1	3	2	0	7	3	7	1	7	1	5	1	3	1	6	3	7	1	5	6	5	1	7	3	7	0	2	0	2	3	7	7	6	2	2	1	6	1	7	1	3
66	1	3	5	4	5	4	6	2	5	5	5	2	5	4	5	1	5	2	5	5	6	3	7	5	5	3	5	5	6	2	6	4	6	3	4	5	5	3	5	5	6	2	2	3	5	5	6	3	3
66	2	5	5	5	5	5	5	3	4	5	5	5	5	5	6	4	6	4	6	6	5	6	7	5	5	3	5	6	6	6	5	4	5	0	4	3	4	5	5	5	6	4	4	4	5	5	5	4	4
67	1	4	5	5	5	3	4	0	2	4	6	5	6	4	5	1	6	2	6	6	7	5	7	5	4	3	5	5	7	1	7	5	5	2	2	3	5	3	6	4	4	3	3	3	5	3	6	3	6
67	2	4	6	4	6	3	7	0	1	5	5	4	6	5	5	0	6	0	5	7	7	6	7	3	4	2	5	6	6	2	6	0	6	2	0	5	5	2	5	4	5	0	4	4	6	4	5	3	4
68	1	6	7	5	6	7	7	0	6	7	7	6	7	6	6	0	7	6	7	6	7	5	7	5	6	0	7	7	6	5	7	6	7	0	5	7	7	5	6	5	7	6	6	0	5	5	6	0	5
68	2	5	7	6	6	6	6	0	4	7	7	0	7	3	6	0	7	4	7	6	7	5	7	0	5	5	7	7	7	4	7	4	7	3	4	5	5	4	7	6	6	6	5	0	6	4	6	4	6
77	1	4	6	3	6	6	6	7	6	6	7	2	6	6	6	3	6	2	7	3	2	2	1	5	6	1	6	5	6	3	7	2	6	1	1	5	3	3	5	3	5	5	3	2	2	5	6	2	6
77	2	5	6	5	6	5	6	5	6	6	6	5	5	5	5	1	6	2	6	2	3	2	5	5	7	1	5	5	5	2	6	1	6	3	2	5	3	3	5	5	3	5	5	5	3	5	6	1	5
107	1	2	4	4	5	4	5	1	3	5	2	0	1	5	5	1	5	0	6	5	5	2	6	2	3	2	4	4	5	3	6	0	6	1	1	4	3	2	5	5	5	2	3	1	4	1	5	2	5
107	2	1	3	2	3	4	7	0	1	5	4	1	1	6	2	0	5	1	4	2	6	2	7	2	5	0	3	2	5	1	6	0	7	1	1	3	2	0	4	4	5	2	4	1	3	3	5	1	4
108	1	4	7	1	5	6	6	6	6	3	6	5	5	5	7	0	7	2	7	3	2	5	6	6	7	3	7	6	7	2	7	1	6	0	4	5	5	1	6	6	3	5	5	5	7	0	5	2	5
108	2	3	5	1	3	3	5	1	5	3	3	2	6	5	5	1	5	2	6	1	5	5	5	5	5	3	6	3	5	0	6	0	5	0	1	1	5	1	6	2	2	1	5	1	5	2	5	0	5
110	1	5	6	4	4	3	5	3	4	2	3	2	5	5	5	0	6	2	5	0	5	1	3	5	5	3	6	3	4	2	7	2	4	0	2	5	5	3	5	5	6	4	5	1	5	4	5	2	3
110	2	4	5	5	6	4	6	0	6	1	4	1	7	5	4	0	6	0	5	4	1	3	2	5	7	0	7	3	3	1	7	1	5	0	0	1	4	1	6	2	6	5	3	0	4	1	3	0	1
111	1	3	5	5	5	3	5	0	2	3	5	0	2	5	4	0	6	0	6	1	3	2	2	5	5	0	5	4	5	1	6	0	4	0	0	4	4	2	5	4	5	1	3	1	3	2	5	1	3
111	2	3	5	5	5	3	6	3	4	4	5	3	3	4	4	3	5	3	5	3	3	4	2	4	5	3	5	5	4	3	5	2	4	4	2	4	5	2	5	4	4	2	3	3	4	3	5	3	3
112	1	6	7	7	6	5	7	3	7	6	7	5	7	6	6	3	6	5	7	7	7	6	7	6	6	2	6	6	7	5	7	1	6	2	2	3	6	5	7	6	6	5	5	2	6	6	6	2	6
112	2	6	7	6	6	5	5	2	6	6	6	5	7	6	6	2	6	2	6	7	7	6	7	6	6	5	6	6	6	3	7	1	6	2	2	6	5	5	6	6	5	6	6	3	6	5	6	3	6
113	1	0	7	5	7	6	5	1	6	6	6	0	6	6	7	0	7	1	7	2	3	3	2	6	7	0	6	7	6	0	6	0	6	3	1	4	3	1	6	0	4	2	5	2	6	5	7	2	6
113	2	3	6	1	6	6	7	0	5	6	7	0	7	6	6	1	7	0	6	2	6	5	1	6	6	1	6	7	7	1	7	0	7	0	1	5	5	0	6	2	6	2	5	1	6	6	6	1	6
114	1	3	6	5	3	1	4	1	3	5	7	0	2	6	5	0	6	0	6	6	6	3	7	5	5	1	5	3	7	1	6	0	5	0	0	3	2	1	5	5	6	2	5	0	3	2	5	2	6
114	2	2	6	1	4	1	2	1	2	4	6	0	1	3	3	1	6	0	5	2	7	1	7	3	6	0	3	3	6	1	6	0	3	1	0	2	3	1	4	2	5	2	3	1	3	0	5	0	5
115	1	4	6	2	6	3	5	5	6	4	5	3	7	3	7	3	7	2	7	5	5	5	5	6	5	4	5	6	2	2	4	1	7	2	1	5	7	3	5	5	6	3	5	4	3	2	6	1	4
115	2	3	6	5	6	2	4	2	3	5	7	5	7	4	5	1	7	1	7	4	5	3	7	5	6	1	6	3	4	1	5	1	6	1	2	5	6	3	7	6	6	2	6	2	5	3	6	1	5
117	1	6	6	5	6	6	6	5	6	5	5	7	7	3	6	6	6	2	7	5	5	5	6	5	7	3	7	6	5	3	7	1	5	2	3	6	6	7	6	5	5	3	6	5	6	5	6	2	6
117	2	6	6	6	6	6	6	5	5	6	6	5	6	5	5	5	6	3	6	5	7	5	6	5	6	2	7	5	7	5	6	2	5	5	4	6	6	7	6	6	7	5	5	5	6	6	7	5	5
118	1	2	5	3	5	2	6	1	3	3	4	0	2	5	6	0	5	0	5	3	1	1	3	2	5	1	3	2	3	0	5	0	6	0	0	0	2		5	3	5	1	3	0	2	0	3	0	4
118	2	2	6	3	6	5	7	5	5	6	6	2	2	7	6	1	3	1	5	3	5	2	2	3	6	1	6	5	5	1	6	0	7	0	1	3	3	1	5	3	6	4	5	1	5	1	3	1	5
124	1	4	6	6	7	4	7	5	4	5	0	0	7	3	6	0	7	0	7	0	4	4	3	6	7	0	5	6	5	0	7	0	6	0	0	0	0	0	7	4	3	0	0	0	3	0	4	0	0
124	2	4	6	4	4	4	7	4	4	5	4	4	4	4	6	4	7	4	6	4	4	6	7	4	5	4	6	7	6	4	7	4	6	4	4	4	4	6	4	4	4	4	5	4	4	4	6	4	4
125	1	4	5	3	5	5	6	3	4	5	6	4	5	5	5	3	5	3	6	4	5	5	6	5	5	3	4	4	5	2	5	3	6	3	3	3	5	4	5	4	5	4	4	3	4	5	5	3	5
125	2	5	5	6	5	5	5	3	4	5	6	2	7	4	5	3	5	3	6	5	5	5	5	4	5	3	5	5	5	4	6	3	6	2	3	5	5	4	5	5	4	5	5	2	3	4	5	4	3
126	1	2	5	3	5	5	5	1	2	3	3	2	5	3	5	1	5	1	5	1	3	2	6	3	5	1	5	5	5	2	5	2	5	1	1	3	3	2	5	2	5	3	3	1	3	1	5	2	2
126	2	5	6	5	6	6	6	5	5	5	5	4	4	5	6	4	6	4	6	4	6	4	6	5	6	0	5	5	5	0	6	0	6	4	0	4	5	4	6	5	5	5	6	0	5	0	6	0	5
127	1	3	5	4	5	3	6	0	2	7	6	2	3	5	5	2	3	0	7	0	5	4	5	3	5	2	6	6	6	2	6	0	5	0	0	5	5	0	6	3	6	3	4	1	3	3	6	0	7
127	2	3	7	5	6	5	5	3	4	7	6	3	5	5	5	0	5	0	7	3	7	5	5	2	6	2	7	6	6	0	6	0	6	0	0	5	5	0	4	3	6	2	5	3	5	1	6	1	6
178	1	1	1	1	2	5	5	1	2	1	2	0	0	2	3	0	3	0	5	1	3	0	1	1	5	0	5	5	5	0	6	0	5	0	0	1	4	0	1	4	3	1	2	0	1	0	5	0	3
178	2	1	5	1	4	2	5	0	1	3	5	0	1	1	4	0	5	0	5	1	5	1	1	2	4	0	5	4	5	0	6	0	5	0	0	1	1	0	2	3	3	4	4	0	2	0	4	0	4
179	1	2	5	1	2	6	6	6	3	3	6	1	1	2	5	0	6	2	6	6	6	5	2	3	5	0	5	5	3	1	5	0	6	0	1	3	6	3	6	3	3	3	5	0	3	3	5	0	3
179	2	2	2	2	3	6	5	5	5	2	3	0	5	3	5	2	5	1	7	1	6	5	5	3	5	1	2	3	3	0	5	0	7	1	1	3	5	5	6	5	5	2	5	0	5	1	5	2	1
181	1	1	2	2	2	3	5	2	2	2	2	1	3	3	2	1	5	1	3	2	3	2	5	4	2	1	3	2	3	1	3	1	5	1	2	1	2	2	3	1	2	1	1	2	1	1	3	2	2
181	2	4	5	4	6	5	5	3	2	5	6	5	6	5	6	2	5	3	5	5	6	4	6	5	5	5	5	6	6	2	5	1	6	2	2	5	6	3	5	5	5	5	5	4	5	3	5	2	5
183	1	2	7	3	6	6	7	2	3	6	6	1	2	5	4	1	6	0	7	2	5	1	5	6	7	1	6	4	5	5	7	1	6	1	1	5	3	2	7	5	5	5	3	3	6	2	5	1	5
183	2	0	6	2	7	3	5	0	0	6	6	0	1	3	5	0	2	0	5	1	2	1	2	2	7	0	7	2	6		7	0	6	0	1	5	3	1	7	3	5	1	1	1	3	1	3	0	2
184	1	2	7	6	6	5	7	6	6	6	7	1	7	5	6	1	6	0	7	1	6	2	1	6	6	7	6	6	6	5	6	5	6	2	2	2	1	1	6	3	6	5	6	1	6	6	6	0	7
184	2	0	5	6	6	3	6	6	7	7	7	6	7	3	6	2	5	1	7	3	0	1	1	6	6	0	6	4	6	0	6	2	7	0	0	2	1	1	5	2	3	5	6	1	5	1	6	0	6
185	1	2	5	3	5	6	6	2	3	4	5	1	2	5	4	2	5	1	6	2	2	2	1	3	6	0	4	3	2	1	6	1	6	1	1	2	3	1	5	4	3	2	3	1	6	1	5	1	2
185	2	2	4	4	4	2	5	2	4	3	4	2	3	5	4	1	4	2	5	2	2	2	3	2	6	2	5	4	4	1	5	1	5	0	0	3	4	2	3	2	4	2	2	2	4	2	4	1	3
186	1	4	5	5	6	5	7	5	6	5	7	4	6	6	6	4	6	5	5	4	5	5	6	6	6	5	7	5	5	6	6	6	6	4	4	5	4	4	6	5	4	5	7	4	6	6	6	4	6
186	2	6	6	5	7	7	7	6	6	5	7	6	7	6	7	0	7	5	7	4	6	4	7	7	7	6	7	6	6	6	7	6	6	6	4	6	6	6	5	5	5	6	6	5	6	6	6	1	6
188	1	3	5	5	5	4	7	3	2	6	5	5	5	3	3	6	7	0	4	3	7	3	7	4	3	2	3	6	5	4	7	4	5	4	0	5	4	4	5	5	6	0	5	0	4	0	5	0	7
188	2	3	5	4	5	5	5	4	5	5	7	0	4	5	5	0	7	0	6	4	7	4	7	5	5	3	5	4	6	4	6	0	7	5	0	5	3	3	5	3	5	0	3	5	4	5	4	5	5
190	1	5	5	5	6	6	6	6	3	6	6	4	6	5	6	5	6	5	6	5	6	3	5	6	6	4	6	6	6	3	6	2	6	3	3	5	6	3	3	5	6	3	5	4	5	3	6	3	5
190	2	5	6	5	6	6	6	4	5	5	6	5	6	5	6	5	6	4	6	5	6	5	5	5	6	5	6	6	6	4	6	2	6	4	4	5	6	4	5	5	5	3	5	2	5	5	5	2	5
193	1	3	5	2	4	4	5	2	2	4	5	1	5	3	4	0	5	0	6	1	5	1	3	3	3	1	2	2	3	1	6	0	3	0	1	1	3	1	4	2	4	3	2	0	4	1	4	0	3
193	2	3	5	5	5	4	2	0	1	5	4	1	6	4	4	1	5	2	6	1	6	3	6	4	3	0	3	1	4	2	5	1	4	1	1	3	4	2	4	3	4	2	2	1	4	1	4	1	3
194	1	3	5	3	5	6	5	3	5	6	6	2	2	4	6	0	5	1	6	2	1	3	1	3	5	5	6	3	5	0	6	1	5	1	1	1	1	5	6	5	5	5	5	2	4	5	5	1	5
194	2	5	6	5	6	5	4	2	2	4	6	1	1	5	6	2	6	1	5	2	2	2	2	5	5	3	6	1	2	2	5	0	5	0	1	2	2	2	6	5	6	2	2	1	5	2	6	2	4
195	1	0	5	2	5	5	6	2	4	5	6	0	4	2	5	0	5	0	6	0	6	0	0	4	5	0	5	5	5	4	5	0	6	0	0	3	0	4	5	5	4	4	5	0	5	0	5	0	6
195	2	0	6	0	5	5	6	0	2	5	6	0	6	4	5	0	5	0	6	0	0	0	0	5	2	0	5	6	6	0	6	0	6	0	0	4	5	0	5	2	5	2	5	0	0	0	6	0	5
196	1	4	4	5	4	5	5	3	3	5	6	0	3	4	5	4	6	3	5	0	4	3	2	5	4	0	5	5	5	1	5	0	7	1	0	1	5	4	5	4	6	5	4	0	5	4	5	0	5
196	2	3	4	5	4	1	4	1	2	6	3	0	4	2	5	0	6	2	5	1	2	4	0	3	4	1	4	4	5	3	5	1	7	1	1	1	4	3	5	3	4	1	3	1	4	3	4	0	5
199	1	1	6	1	5	2	4	1	2	3	7	1	3	1	3	1	5	0	5	1	3	2	3	3	5	0	5	2	2	1	2	0	3	0	0	1	3	2	2	1	4	1	1	0	4	1	3	1	2
199	2	3	6	5	6	1	3	0	1	6	7	1	4	6	6	0	6	0	5	1	7	0	7	5	6	1	6	2	6	3	6	1	5	0	1	4	6	2	6	5	4	1	1	1	5	1	6	3	5
200	1		5	2	5	5	5	1	5	5	5	0	1	1	5	0	6	0	5	0	5	1	5	1	3	0	2	1	1	1	3	0	6	0	1	1	0	1	5	1	5	1	5	0	1	0	5	4	3
200	2	1	5	1	2	1	6	1	0	5	6	0	1	1	5	0	7	1	5	1	5	1	6	2	2	0	5	5	5	0	6	0	7		1	1	5	1	5	5	5	1	1	1	1	2	5	0	5
201	1	3	6	5	6	6	6	2	3	3	5	2	4	6	6	0	5	1	5	1	6	3	7	3	6	0	3	6	6	1	6	0	5	0	1	5	3	3	6	5	5	1	3	1	5	6	6	1	6
201	2	2	6	4	6	1	5	1	1	3	4	2	5	5	6	0	6	0	5	2	6	1	7	3	6	0	3	4	6	2	6	0	5	1	1	5	5	2	6	3	3	1	2	2	5	2	7	1	5
202	1	4	5	4	4	4	7	1	4	6	4	3	4	6	5	0	4	1	4	1	7	0	7	5	4	0	4	4	6	0	6	2	5	1	4	3	1	0	6	1	6	3	4	0	2	0	5	2	5
202	2	2	5	4	6	4	6	5	6	4	5	3	2	5	7	1	7	0	5	2	7	4	7	4	5	1	5	6	6	2	6	2	7	1	0	1	2	1	5	5	5	1	2	1	6	4	5	1	6
205	1	2	5	4	5	5	5	1	5	2	2	1	2	5	2	0	5	2	3	1	5	2	6	3	3	1	3	2	2	2	5	0	6	1	1	5	2	2	5	4	4	2	4	1	5	2	2	2	5
205	2	3	3	3	5	2	3	2	1	3	5	1	2	2	5	0	5	0	5	1	5	2	5	2	4	1	5	3	2	1	5	1	5	0	1	3	3	1	3	1	2	2	2	1	2	1	4	1	3
208	1	4	5	5	4	0	5	0	0	4	4	0	0	4	4	0	0	0	4	4	4	4	6	3	4	0	4	0	4	0	5	0	5	0	0	4	4	0	4	0	4	0	2	0	4	0	5	0	5
208	2	4	5	4	4	4	4	3	6	3	3	4	4	4	4	3	5	5	6	3	5	4	6	4	5	4	4	4	4	4	4	2	3	4	4	2	4	3	4	5	6	2	4	4	4	4	4	2	4
211	1	5	6	3	6	3	5	2	2	6	6	2	2	4	6	3	7	1	6	5	6	5	5	5	6	0	5	6	4	3	6	0	6	5	2	5	5	1	5	5	4	4	5	1	5	5	5	3	6
211	2	5	6	5	6	4	6	1	5	5	6	2	1	5	6	0	6	1	6	6	6	5	7	4	6	1	6	6	5	3	6	0	5	3	2	5	5	2	6	5	5	4	6	2	5	5	6	5	5
212	1	2	6	5	5	3	5	2	3	3	5	2	6	5	6	1	6	0	5	2	4	2	5	5	5	3	6	5	5	4	6	0	6	2	1	5	5	4	5	4	4	2	1	2	6	2	5	2	5
212	2	3	6	5	5	6	5	0	3	3	5	1	6	5	5	0	5	2	5	2	4	2	4	4	5	2	5	4	5	1	5	0	6	1	0	5	3	2	5	1	4	2	0	1	5	0	6	2	4
213	1	6	6	5	6	4	5	4	5	5	4	4	6	6	6	5	6	5	5	5	7	6	7	5	6	1	5	5	5	5	6	0	7	3	5	5	5	5	6	6	5	5	5	4	5	1	6	5	5
213	2	5	6	6	6	3	6	0	5	5	5	3	6	6	6	0	6	3	6	6	7	5	7	6	6	1	5	6	6	1	6	1	7	1	5	5	6	6	7	5	6	5	5	1	6	1	6	6	5
217	1	3	5	5	5	2	5	2	3	6	2	3	6	5	6	2	6	2	5	5	5	3	5	5	6	3	6	5	6	3	6	4	5	2	3	3	3	3	6	3	5	3	2	5	5	3	5	2	6
217	2	3	3	3	3	3	6	3	3	3	5	2	5	3	6	2	3	2	7	3	3	3	5	3	3	2	4	5	5	3	6	3	5	3	3	3	2	3	3	3	5	3	3	2	3	2	5	2	3
218	1	0	1	0	1	1	5	0	0	7	7	0	0	0	1	0	6	0	6	0	7	1	5	0	1	0	7	1	1	0	7	0	7	0	0	1	5	1	0	1	5	0	0	0	0	0	3	0	0
218	2	1	1	1	1	1	6	1	0	5	7	1	0	1	3	0	5	0	6	2	6	3	7	1	2	2	4	1	4	0	7	1	7	0	0	0	1	0	1	0	3	0	2	0	0	0	2	1	0
220	1	1	6	6	5	1	3	1	1	6	7	1	1	6	6	1	7	3	7	1	2	1	3	2	6	1	5	4	5	3	7	1	7	0	2	3	6	1	3	3	4	1	1	1	2	3	3	2	6
220	2	5	1	6	5	1	6	1	1	6	6	1	5	5	5	1	7	1	7	1	1	5	5	2	1	1	6	5	6	1	7	1	7	5	1	1	2	1	6	2	3	5	2	1	1	3	3	1	6
221	1	3	5	5	6	2	6	0	2	6	6	0	5	5	6	0	7	0	6	2	5	3	6	5	5	3	6	5	5	0	6	0	7	3	3	5	5	2	5	5	4	4	5	2	5	3	6	0	6
221	2	3	6	3	6	6	7	5	5	5	6	2	2	5	6	5	6	5	6	3	5	5	5	5	6	3	6	6	6	5	6	4	6	0	5	5	6	5	6	5	5	2	6	5	6	3	6	0	5
222	1	3	6	3	5	6	6	5	5	5	5	1	3	5	5	2	7	3	7	4	3	3	7	6	5	1	6	5	5	3	6	2	6	2	3	2	6	3	5	5	5	3	3	3	5	3	6	2	3
222	2	2	6	3	5	6	7	6	6	5	6	1	5	3	5	0	7	1	7	4	6	1	7	3	5	0	6	5	5	0	6	3	6	1	0	1	4	2	5	3	5	3	6	4	6	2	6	1	3
224	1	5	6	5	6	3	7		3	5	7		5	5	6	0	6		7	5	6	4	6	5	5	5	5	3	5	1	7	5	5	0	2	5	5		5	5	5	4	5	4	6	2	6	2	4
224	2	5	5	5	5	6	7	2	1	2	6	3	3	6	5	4	7	5	6	3	5	6	6	5	6	2	4	5	2	5	7	0	6	6	0	5	6	2	0	5	6	1	5	2	5	2	6	3	3
226	1	3	6	2	5	6	7	5	5	5	5	2	5	5	6	2	7	3	6	3	6	2	7	5	5	1	5	5	5	2	7	3	7	2	2	3	3	2	3	3	5	3	5	2	5	3	5	3	3
226	2	5	5	5	5	5	5	4	4	5	5	5	6	5	6	4	5	4	5	5	6	5	6	5	5	4	5	5	5	5	5	3	5	5	4	5	5	5	5	5	5	5	5	5	5	5	5	5	3
228	1	5	6	5	6	7	7	3	5	5	5	5	6	6	6	4	7	5	5	5	5	6	3	5	5	6	6	5	5	2	7	5	6	2	5	5	6	1	6	6	6	3	5	5	6	3	6	5	5
228	2	5	6	4	6	5	6	5	3	5	5	5	7	5	6	1	7	2	5	6	3	5	3	5	5	5	5	5	5	2	6	1	6	3	1	6	6	5	6	5	5	5	3	3	5	3	6	3	5
233	1	5	6	5	6	3	6	2	3	6	6	2	5	6	7	2	7	2	7	3	5	3	7	5	6	3	7	5	6	3	6	4	7	2	5	6	6	3	5	5	6	3	1	3	6	3	6	2	5
233	2	5	6	6	6	5	7	5	3	6	6	3	5	7	6	3	7	5	7	5	6	5	7	6	6	5	6	6	7	5	6	5	7	5	5	6	6	5	6	5	5	5	5	5	6	6	6	6	7
235	1	3	4	5	5	4	6	3	4	5	5	2	2	4	6	1	5	4	6	2	7	3	7	4	6	2	5	5	5	3	6	4	4	2	2	2	5	4	6	4	5	4	4	2	6	3	6	3	6
235	2	2	5	4	5	5	6	3	4	6	6	2	2	4	6	2	5	4	6	2	7	4	7	2	5	1	4	2	4	6	6	3	6	2	2	3	5	2	5	4	5	4	4	2	4	2	6	4	4
239	1	3	5	1	2	7	7	5	4	3	7	5	4	6	7	2	7	5	7	5	3	5	7	6	7	5	5	6	6	6	7	3	7	4	2	5	5	3	5	3	6	2	5	5	5	5	5	5	5
239	2	5	5	4	5	5	7	5	4	5	3	3	5	4	5	4	5	5	6	3	4	3	5	4	5	4	6	5	5	4	3	5	6	3	4	5	4	3	5	5	5	4	5	3	4	5	4	5	3
240	1	5	6	5	6	5	6	7	6	5	6	3	5	3	5	3	6	1	7	7	6	5	7	5	5	1	5	2	6	1	6	1	6	3	3	1	3	5	7	0	6	3	5	5	6	3	6	0	5
240	2	6	7	6	6	6	6	5	6	6	7	2	7	5	6	6	7	3	7	5	7	6	7	6	7	1	6	6	6	5	6	1	6	3	2	5	2	6	6	5	5	5	6	1	6	2	6	1	5
242	1	1	7	1	5	5	7	0		2	6	0	5	7	6	0	7	2	7	6	7	7	7	5	4	4	5	5	5	0	6		7	0	1	6	5	1	5	3	5	5	5	1	6	0	6	0	1
242	2	3	7	5	5	4	7	0	3	6	7	0	5	6	7	0	5	4	6	7	7	5	7	5	5	0	5	6	6	6	7	2	7	2	0	5	3	3	5	5	5	5	2	0	7	5	5	1	4
243	1	3	4	4	4	2	5	1	4	3	2	0	2	4	4	2	4	2	4	3	5	3	1	2	4	2	4	4	5	1	5	4	5	0	3	4	4	2	5	4	5	1	4	4	4	2	4	4	4
243	2	3	3	2	3	0	6	1	1	0	2	0	3	3	3	1	2	2	5	2	3	2	3	2	3	4	4	4	4	4	4	2	3	1	1	2	2	2	3	4	3	0	1	1	3	4	2	1	3
246	1	4	3	5	5	2	5	1	5	5	2	1	5	5	3	0	5	2	5	1	5	1	7	2	3	0	3	3	3	0	5	0	2	0	0	2	0	0	4	2	5	0	3	0	3	0	1	0	5
246	2	3	6	2	5	2	5	0	3	3	5	2	5	3	3	1	3	1	6	2	6	4	7	1	4	1	4	3	5	0	2	1	3	1	0	1	3	0	3	3	4	1	0	1	0	1	3	0	2
247	1	4	3	5	5	6	7	5	3	5	3	3	3	3	3	5	5	3	5	4	5	3	7	5	5	4	5	3	5	4	5	4	7	5	5	3	5	5	5	4	4	4	3	3	3	4	5	4	5
247	2	3	3	3	5	6	7	3	6	3	7	3	6	3	5	4	5	3	3	3	7	3	7	3	5	3	5	6	5	3	5	3	7	3	3	3	3	3	5	3	5	4	5	3	5	3	5	3	5
249	1	3	5	3	5	2	5	5	5	5	6	1	3	5	6	2	6	3	6	4	5	2	7	3	5	1	5	5	6	2	5	2	6	2	1	4	6	2	5	3	5	1	3	2	3	3	5	1	5
249	2	3	5	2	5	3	6	3	3	5	6	2	1	6	6	1	6	3	7	2	6	2	7	5	5	3	5	5	6	1	5	3	6	2	1	5	5	3	6	2	4	3	5	2	4	3	5	2	3
251	1	3	6	3	6	6	6	3	0	7	7	0	3	6	6		7	4	7	2	5	2	1	6	5	0	5	3	6	0	5	1	7	4	3	2	3	1	6	5	5	1	2	2	4	1	2	1	6
251	2	3	6	4	6	4	7	5	2	7	7	0	2	4	7	2	7	2	7	2	4	6	1	3	4	1	7	2	7	0	7	3	7	2	1	3	5	2	5	6	5	1	3	0	6	1	7	2	5
253	1	3	5	5	5	4	6	0	5	3	5	4	5	5	4	0	3	5	5	4	3	4	7	2	5	0	6	5	6	5	7	1	5	0	5	4	5	3	4	3	3	3	5	0	4	5	5	2	0
253	2	4	5	4	5	4	5	0	3	4	5	4	5	4	5	0	5	4	6	3	5	3	5	4	5	0	5	3	5	0	5	0	5	0	0	5	5	5	5	5	4	4	5	3	4	4	5	0	3
256	1	5	6	6	6	5	5	3	5	5	6	4	6	6	5	4	6	1	6	2	5	2	5	5	6	3	5	6	6	2	6	2	5	4	2	1	2	4	6	5	6	5	5	2	5	3	6	1	5
256	2	6	7	6	6	5	6	4	5	6	7	4	5	5	5	4	6	5	5	5	6	4	7	5	5	4	5	7	6	4	6	4	7	4	4	4	5	5	7	5	6	5	5	4	7	6	5	4	7
257	1	4	4	2	6	6	7	4	5	4	5	1	4	4	4	0	6	0	6	5	7	4	0	3	5	1	6	2	5	1	6	0	4	0	4	1	4	2	5	4	5	3	4	0	1	1	5	0	3
257	2	3	7	5	6	5	7	0	5	5	6	0	3	4	5	0	7	0	7	6	6	2	7	3	5	3	6	2	6	4	7	0	6	0	0	4	2	1	6	3	6	3	0	0	6	6	7	0	2
258	1	5	6	4	6	6	6	2	5	3	6	5	6	5	5	5	5	5	5	6	7	5	7	5	6	1	6	5	5	3	7	1	6	6	5	6	6	6	6	4	5	1	5	3	6	1	6	3	6
258	2	3	5	5	5	2	5	1	5	3	5	5	3	3	5	3	5	4	5	5	6	4	6	5	6	1	3	5	5	2	5	3	5	2	2	5	4	3	6	1	3	2	2	2	2	2	5	5	3
259	1	5	6	3	6	5	5	2	6	5	2	5	5	5	2	3	5	6	6	2	3	2	5	5	5	3	6	2	5	1	6	5	6	3	3	5	3	3	5	5	6	2	5	3	3	3	5	5	5
259	2	3	5	3	5	3	3	5	3	3	3	3	3	5	3	3	3	3	5	5	3	5	3	3	5	3	5	5	5	2	5	3	5	3	3	3	3	3	5	5	5	3	3	5	3	3	5	3	3
260	1	3	4	2	5	6	6	5	5	1		5	5	2	4	4	6		5	5	7	4	7	5	5	5	5	4	5	0	7	0	7		5	2	4	5	3	4	4			5	5	0	5	2	1
260	2	5	4	4	4	5	6	4	5		3	3	5	4	4	3	5	4	6	4	5	4	7	5	5	4	4	4	5		6	4	7	5		4	5	4	3	4	5	4	5	3			5	4	5
264	1	5	5	2	7	3	7	3	5	4	7	2	5	6	5	3	6	1	7		3	2	2	1	5	1	6	6	4	3	6	0	5	2	3	4	3	0	5	6	4	0	3	2	3	4	4	0	1
264	2	3	7	5	7	3	7	3	0	7	7	0	2	5	5	0	2	0	7	0	4	1	1	2	6	1	6	6	5	2	7	0	6	2	2	4	3	1	6	2	2	2	5	1	4	2	6	0	5
265	1	3	6	6	5	5	6	2	6	6	2	5	3	2	3	0	6	0	5	3	7	2	6	5	6	3	5	5	6	2	6	0	5	0	2	5	3	6	6	5	3	2	5	0	5	2	5	0	5
265	2	5	6	2	6	3	6	1	5	5	5	0	3	6	5	2	5	3	6	3	6	3	7	3	6	3	3	3	6	2	6	0	5	2	5	5	5	3	6	3	4	3	2	0	3	3	5	0	5
266	1	6	6	5	6	6	6	3	5	5	5	5	5	5	7	3	6	3	7	3	1	5	5	5	6	2	6	5	3	3	5	3	7	3	0	6	5	2	6	3	4	3	1	3	5	2	7	2	5
266	2	3	6	5	3	5	7	3	3	5	3	0	5	3	3	1	6	3	5	3	2	2	3	0	3	3	6	3	3	3	5	2	7	0	0	2	6	1	5	3	5	3	3	3	5	0	7	0	7
267	1	6	3	6	7	3	6	6	5	5	6	6	7	6	6	3	7	1	7	6	6	3	7	5	7	0	7	6	6	5	6	0	7	3	1	5	6	2	6	3	5	5	6	6	7	5	6	2	3
267	2	6	6	5	5	2	6	3	5	5	5	6	6	5	3	3	6	3	7	5	7	5	6	5	5	3	6	6	5	3	5	5	6	3	2	3	3	6	6	5	5	3	5	5	5	5	5	2	5
269	1	4	5	3	5	5	6	3	5	3	5	0	6	4	3	2	6	0	7	4	3	4	5	3	3	1	3	3	5	3	5	0	5	0	1	4	3	3	4	5	3	4	4	0	3	3	5	0	3
269	2	5	5	3	5	5	6	2	5	5	5	2	5	5	5	2	6	4	3	3	3	3	3	3	5	4	5	3	5	3	5	2	6	1	4	3	3	5	5	5	5	5	3	3	3	3	5	3	3
270	1	2	6	5	6	4	5	3	2	6	7	1	5	3	5	0	6	3	6	1	5	2	5	7	7	4	7	6	6	2	6	5	6	0	5	1	2	6	6	1	5	2	5	4	5	5	6	0	5
270	2	5	5	5	6	5	7	5	6	6	7	1	6	5	7	1	7	4	6	3	6	5	6	6	6	2	5	5	6	2	5	1	7	5	5	4	2	5	7	5	6	5	5	3	5	5	5	2	5
272	1	3	5	5	6	5	5	5	5	3	5	5	6	5	5	3	6	3	6	5	6	3	7	3	6	3	3	5	5	3	5	4	6	2	1	3	3	4	5	5	3	4	3	2	5	4	5	2	3
272	2	2	6	6	5	3	6	2	5	3	6	3	7	3	4	1	6	1	5	2	6	3	7	3	3	2	3	5	6	3	3	1	7	1	2	1	3	2	6	5	3	4	2	2	5	2	5	4	5
273	1	1	5	3	5	0	5	5	3	3	4	5	5	5	0	6	6	6	6	0	4	0	5	3	5	0	3	3	3	5	5	4	7	3		5	5	0	5	5	5	5	5	6	6	5	5	3	5
273	2	3	4	5	3	6	7	4	5	3	5	3	2	5	6		6	0	5	2	0	0	5	4	5	4	5	1	2	1	7	0	7	0	3	3	0	3	0	5	5	0	1		5	1	5	1	3
274	1	5	7	7	7	6	5	6	3	3	7	4	7	7	7	1	7	2	7	3	3	5	6	5	7	1	5	7	7	1	7	1	7	3	1	6	6	2	7	5	6	1	4	6	7	1	5	1	2
274	2	6	7	6	7	1	7	2	2	2	7	1	7	5	3	1	7	3	7	5	3	3	2	6	7	1	6	7	7	1	6	1	7	1	7	5	2	5	6	6	7	5	2	1	6	1	6	1	5
275	1	5	6	5	6	7	7	2	6	7	7	2	6	3	5	3	6	0	5	2	7	5	7	5	6	5	5	5	6	6	6	2	7	1	2	1	5	5	6	5	6	3	3	2	3	6	5	2	5
275	2	3	5	5	4	6	7	0	6	5	6	5	6	3	5	2	5	3	6	5	6	5	7	3	5	6	6	5	6	3	5	5	7	2	0	4	5	1	5	5	5	0	3	2	5	3	5	0	5
276	1	3	7	6	6	3	7	2	3	6	7	3	5	7	7	2	7	1	7	3	5	3	6	7	6	0	5	6	7	3	7	1	7	2	4	3	3	2	7	3	5	5	6	0	5	3	7		5
276	2	2	5	5	5	5	5	2	5	4	7	0	5	3	7	0	7	3	7	3	5	4	5	2	3	1	3	5	5	3	6	2	7	4	7	7	6	3	6	3	3	1	5	3	3	3	3	3	2
278	1	3	6	5	6	1	7	0	1	3	5	0	4	3	3	0	5	1	3	0	1	0	3	2	5	0	4	3	5	0	5	0	6	1	1	1	1	3	5	2	3	2	4	0	1	3	3	0	2
278	2	6	6	6	6	5	6	0	0	5	5	0	6	1	4	0	5	1	5	0	1	1	4	2	5	0	4	4	5	0	6	0	6	0	0	0	0	2	5	2	4	1	3	0	5	2	2	0	1
280	1	5	6	5	5	4	5	4	5	5	5	3	5	5	5	2	6	4	5	4	5	5	5	4	5	4	6	3	2	5	6	2	5	0	4	4	3	4	6	2	5	1	4	5	5	3	5	0	2
280	2	5	7	5	6	6	6	5	7	5	5	0	3	5	5	0	7	0	6	4	5	4	6	5	5	0	6	4	6	2	6	2	6	4	3	4	3	2	6	5	5	4	4	4	6	5	5	2	3
283	1	4	5	5	5	2	5	2	3	5	6	3	6	5	6	2	7	5	6	5	5	5	5	5	6	3	6	5	6	2	6	3	6	3	2	2	6	6	5	5	6	3	5	2	5	3	6	2	5
283	2	5	5	3	5	5	5	5	5	5	5	5	6	5	5	5	6	5	6	6	1	6	5	2	5	5	5	6	5	5	6	0	6	0	5	5	5	2	6	5	5	3	5	5	5	5	6	0	5
287	1	4	5	5	5	4	5	5	5	2	5	0	3	1	4	0	6	0	2	5	1	4	6	4	5	0	5	2	4	0	6	0	5	1	0			4	5	2	3	2		0	1	0	0	0	4
287	2	3	5	4	5	1	2	1	0	4	4	0	5	4	3	1	5	1	1	4	4	1	7	1	6	0	6	4	3	1	6	0	2	3	0	0	0	5	6	1	4	1	2	0	0	0	0	0	5
288	1	4	4	4	4	3	6	3	2	4	6	4	5	4	4	2	5	1	5	6	6	3	6	3	4	1	4	5	5	4	5	2	3	2	1	3	6	2	5	3	4	2	4	2	4	3	4	1	2
288	2	3	4	5	4	4	5	3	3	3	5	4	4	3	5	3	6	3	4	5	3	5	7	5	5	1	5	4	4	1	4	0	4	2	3	2	4	4	5	2	5	1	4	3	4	2	5	2	3
290	1	4	6	5	6	4	6	5	0	5	5	5	5	3	5	0	6	3	7	5	2	5	3	4	5	0	5	0	5	0	5	0	6	0	0	5	5	5	5	5	3	3	6	0	6	0	6	2	5
290	2	3	6	6	6	6	7	0	6	5	6	5	6	6	7	5	7	0	7	5	0	0	6	5	6	0	6	5	5	6	6	0	6	0	0	0	7	0	6	3	5	3	5	0	6	6	5	0	4
292	1	2	7	6	4	5	6	5	5	6	7	5	3	6	7	5	7	2	7	2	2	3	6	5	6	3	6	5	7	3	6	6	6	1	1	2	6	1	7	2	6	3	4	2	5	2	5	1	5
292	2	5	7	2	6	2	6	2	1	6	7	1	5	6	6	1	7	1	6	3	6	5	6	6	6	2	6	6	7	5	6	2	7	1	0	7	5	1	6	7	5	4	6	2	6	6	6	0	6
297	1	2	6	5	5	5	6	2	4	5	4	2	6	2	5	1	5	2	5	2	2	4	6	2	4	1	6	5	5	3	6	2	5	2	1	2	3	1	6	1	5	3	3	2	3	1	4	1	2
297	2	2	5	3	4	4	6	2	3	3	3	2	6	4	5	2	6	2	5	2	2	2	5	3	3	1	5	3	4	1	5	2	5	1	3	3	3	1	5	3	5	1	3	2	5	3	3	2	2
298	1		6	5	6	0	6	5	4	6	6	3	4	5	3	3	6	1	7	5	4	2	1	5	5	2	5	5	5	2	6	1	7	1	0	6	5	3	6	5	4	3	5	0	7	3	3	1	6
298	2	0	6	6	7	6	7	3	3	3	6	2	5	6	6	0	7	2	7	3	5	3	3	1	3	3	6	5	5	5	5	0	7	3	0	5	3	4	5	5	5	5	4	0	3	5	3	0	3
299	1	3	5	3	5	5	6	2	2	6	5	3	6	4	5	1	7	5	5	5	6	5	7	6	3	3	5	5	6	5	6	1	6	0	1	2	5	4	6	5	5	5	5	2	6	1	5	0	4
299	2	2	5	1	5	3	5	2	1	5	5	2	6	5	6	1	6	1	5	5	5	5	6	3	5	1	6	6	6	3	5	0	6	1	1	2	5	2	5	3	5	1	3	1	5	1	5	2	4
301	1	5	6	5	5	3	5	2	1	4	5	3	5	5	6	2	6	1	6	2	3	3	5	5	6	2	4	5	5	3	5	3	6	3	3	3	6	3	6	4	5	4	5	2	6	3	4	1	4
301	2	5	6	5	7	1	5	3	2	6	6	3	6	6	7	1	6	1	2	2	1	3	5	4	7	1	6	3	6	3	5	5	7	1	3	4	7	4	6	5	4	3	4	1	4	1	7	3	5
302	1	3	7	7	7	7	7	5	0	0	7	7	7	7	7	0	7	0	7	0	7	0	7	6	7	7	7	0	3	0	5	3	7	0	0	0	0	7	7	6	5	0	0	7	0	6	7	0	7
302	2	5	7	7	7	7	7	1	5	0	4	0	7	7	7	0	7	0	7	0	7	6	7	7	7		7	7	4	4	7	4	7		0	4	7	7	7	3	7	0	7	3	7	7	6	0
307	1	5	5	4	5	5	5	4	4	4	5	5	5	4	5		6	4	5	4	5	4	5	4	5	0	5	5	5	3	5	2	5	4	4	5	5	4	5	5	5	4	5	4	4	3	5	4	5
307	2	5	5	4	5	5	5	3	5	4	5		6	5	5	3	6	5	5	4	6	5	7	4	5	4	5	6	6	4	4	0	5	5	4	5	4	5	5	5	5	5	4	3	5	5	5	5	6
308	1	3	5	2	5	5	5	3	3	5	5	5	5	6	5	1	6	1	7	5	3	5	6	5	6	3	6	5	5	3	7	1	5	2	1	5	3	3	7	6	6	5	3	2	5	3	5	2	3
308	2	5	6	3	5	6	6	3	3	3	5	2	5	2	5	1	7	1	7	5	6	5	6	3	6	3	6	6	5	2	7	1	5	3	2	3	5	2	7	6	6	3	3	3	5	1	5	1	3
309	1	1	6	5	5	5	6	2	1	5	5	1	6	5	5	1	5	1	6	2	3	2	5	5	5	1	6	3	4	1	5	1	5	1	1	2	2	1	5	3	5	1	1	1	2	1	5	1	2
309	2	5	6	5	6	5	5	4	4	5	6	4	6	3	6	4	5	2	6	4	5	2	5	2	5	4	6	3	3	1	6	4	5	4	4	3	5	4	6	2	5	4	4	4	4	2	3	4	4
310	1	3	6	3	6	2	6	6	5	5	6	6	7	6	5	5	7	6	7	5	6	5	5	6	6	6	7	5	5	6	7	1	6	2	0	6	7	2	7	6	5	2	5	5	6	4	6	1	5
310	2	2	6	5	5	6	7	5	5	5	5	5	6	6	5	2	6	5	6	5	5	5	5	6	6	2	6	2	3	2	7	1	5	2	2	6	5	5	5	5	5	1	3	5	5	3	5	1	3
311	1	4	6	4	5	5	7	2	3	5	5	3	6	6	7	4	7	0	7	1	5	4	7	2	3	0	4	2	4	2	6	0	7	2	1	2	2	4	6	5	5	4	2	1	5	3	4	1	5
311	2	2	6	5	5	5	6	2	1	5	5	1	6	6	5	4	7	2	7	2	5	1	7	2	2	4	5	2	5	4	6	4	7	0	6	4	4	2	5	5	5	4	4	4	4	4	2	4	5
313	1	2	5	5	6	1	7	5	5	5	6	1	6	5	3	3	7	1	7	1	1	2	3	5	7	1	7	2	3	1	7	1	7	3	2	4	3	5	6	5	5	2	5	1	4	3	5	3	2
313	2	5	6	6	7	7	7	1	7	6	7	1	6	7	7	0	7	1	5	1	1	1	1	6	7	0	7	6	7	4	5	0	7	1	1	7	5	2	7	5	6	1	1	1	3	3	7	4	7
315	1	6	7	6	7	3	7	5	2	6	7	2	6	6	7	0	6	2	7	3	6	2	5	5	5	1	7	6	6	3	6	1	7	1	0	6	6	2	6	6	6	2	3	2	5	1	6	1	6
315	2	3	6	6	7	3	7	2	2	5	7	2	6	5	7	1	6	1	7	2	6	2	6	5	6	1	6	6	6	3	6	1	7	0	1	3	3	1	6	5	6	2	2	0	6	1	6	2	6
317	1	5	6	6	7	5	5	5	6	6	7	5	7	7	5	3	7	5	7	5	5	6	5	5	7	6	7	6	6	5	7	1	7	2	5	5	5	5	6	5	5	5	6	5	6	5	5	2	5
317	2	3	5	6	6	6	6	6	6	6	7	5	7	6	7	5	7	6	7	6	3	6	6	6	7	5	7	6	7	6	7	0	6	3	2	2	3	5	7	6	5	5	6	4	6	5	6	3	2
318	1	5	7	4	6	3	5	2	4	4	5	0	0	5	4	0	7	5	2	2	5	4	6	5	5	2	5	4	5	4	6	1	5	0	1	1	4	2	5	4	5	1	2	3	4	4	4	2	5
318	2	3	6	7	7	1	3	1	2	4	5	1	1	5	6	0	7	1	5	5	5	5	5	4	6	2	6	5	5	2	6	0	4	0	2	2	3	1	5	4	5	1	3	1	5	4	5	1	2
319	1	1	3	3	3	5	6	2	4	5	5	0	1	5	4	0	7	1	5	1	5	1	7	3	5	2	5	5	6	0	6	0	6	1	1	3	5	1	5	3	5	1	3	2	3	1	5	1	3
319	2	2	5	3	4	2	6	2	5	5	5	1	1	5	5	0	7	1	4	1	5	2	7	2	5	1	6	5	5	1	6	1	6	1	0	2	5	3	5	3	4	1	4	1	5	1	5	0	4
320	1	4	0	1	0	0	5	0		0	0	0	0	0	0	0	7		7	0	2	0		0	0	0	7	2	1	1	6	4	0	0	3	0	3	2	2	3	5	1	0	0	0	3	1	0	0
320	2	0	0	0	5	6	6	5	0	0	7	0	6	0	4	0	6	0	6	5	0	3	2	5	7	0	6	5	0	0	5	0	7	0	0	0	0	4	7	0		0	0	0	3	0	0	0	7
321	1	5	3	5	5	0	5	2	5	5	3	1	5	4	3	0	3	0	2	1	5	2	7	2	5	0	3	5	5	1	3	1	3	0	3	4	4	2	6	3	3	2	1	0	3	1	3	1	1
321	2	2	3	5	3	0	4	1	5	2	5	2	4	5	4	0	3	0	2	2	5	0	6	2	3	0	3	4	4	0	3	0	2	0	3	3	3	2	3	4	2	1	2	1	2	0	4	0	3
323	1	4	5	2	4	5	6	0	4	4	4	2	5	5	5	2	6	4	6	3	4	4	5	4	5	3	5	3	4	4	6	0	5	0	1	4	3	1	5	4	5	4	4	2	4	4	4	0	4
323	2	0	4	4	4	0	5	0	4	5	5	2	6	4	6	0	6	4	6	3	2	4	3	4	5	4	5	4	3	2	4	4	6	0	1	0	3	1	5	4	5	3	4	3	2	4	5	3	3
324	1	0	7	5	7	7	7	5	2	7	7	0	7	7	7	0	7	0	7	5	3	0	7	7	7	5	7	5	7	5	7	0	7	0	3	5	5	7	7	7	7	5	7	6	3	3	7	0	5
324	2	6	7	5	5	7	7	6	5	7	7	0	6	7	7	0	7	0	5	5	7	5	7	5	5	0	5	7	7	7	7	0	7	0	0	0	5	6	7	7	7	6	5	5	0	5	5	7	5
325	1	4	6	4	6	5	3	2	4	5	5	4	4	3	4	2	6	4	6	3	5	3	5	5	5	2	5	4	5	3	6	4	5	2	5	4	5	5	6	5	5	3	4	2	4	5	5	2	5
325	2	4	6	4	6	2	4	2	4	5	6	4	6	4	5	0	6	2	4	3	4	3	5	4	6	5	5	5	5	5	5	4	5	2	2	5	5	4	4	3	6	0	4	2	5	5	6	0	5
326	1	5	6	6	7	5	6	3	5	5	7	6	7	5	4	4	7	4	6	6	7	4	5	5	7	4	7	6	6	4	6	2	7	4	1	4	3	5	7	6	6	1	3	4	4	4	4	4	5
326	2	6	7	6	7	7	7	6	5	5	7	2	7	3	6	3	7	2	6	4	2	3	5	6	7	3	7	6	5	4	7	2	7	3	2	2	1	7	7	7	5	3	3	6	3	3	3	3	4
328	1	4	6	4	4	3	2	1	5	2	4	1	1	3	2	0	5	1	5	5	7	3	7	2	4	1	2	3	3	0	5	0	5	0	0	2	2	1	4	3	3	1	1	1	0	0	2	1	1
328	2	1	5	4	5	1	5	1	1	4	4	1	3	3	4	1	4	1	6	4	5	3	7	2	4	0	3	1	2	1	5	3	4	1	4	1	3	3	4	4	4	1	1	0	3	1	1	1	1
329	1	5	5	5	5	0	5	0	5	5	5	3	5	5	5	5	6	0	6	5	5	5	5	5	5	5	5	5	5	5	5	0	6	0	2	5	5	5	5	5	5	3	5	3	5	5	5	0	3
329	2	5	6	5	5	5	5	5	5	5	6	5	5	5	5	0	5	0	6	5	5	5	6	5	5	5	6	6	5	5	5	0	5	0	0	5	5	5	5	5	5	5	5	5	5	5	5	0	5
330	1	4	6	1	6	6	7	0	3	6	5	0	2	5	5	1	6	1	5	4	0	0	5	5	7	5	5	6	6	0	5	0	7		0	0	5	2	5	5	3	1	5	0	5	1	5	3	6
330	2	1	6	5	5	5	6	1	1	5	5	0	5	7	5	1	5	4	6	4	0	3	6	5	5	1	5	5	6	0	7	4	6	1	0	2	4	4	6	5	5	5	5	2	0	4	6	5	6
331	1	1	3	2	5	2	2	1	2	3	5	1	1	3	3	1	6	1	5	2	3	2	2	5	5	1	5	1	2	2	5	1	6	1	1	1	2	1	2	2	5	1	1	1	2	2	5	1	2
331	2	2	5	3	2	1	3	2	2	6	5	1	5	5	5	1	2	1	2	2	2	5	6	2	5	1	3	2	2	2	7	2	3	1	1	2	2	1	5	1	5	2	2	1	2	2	5	2	1
332	1	5	5	5	6	5	6	1	1	5	6	1	5	5	6	1	5	1	7	5	1	4	5	5	7	2	6	3	5	1	5	1	6	2	1	1	5	1	5	4	5	5	2	2	1	4	6	1	5
332	2	6	6	3	5	6	6	5	2	5	7	1	1	5	6	1	6	0	7	1	6	5	6	1	7	3	5	5	6	6	6	1	4	5	2	1	2	5	5	5	6	4	5	1	5	5	6	1	6
333	1	5	5	4	6	0	6	5	5	5	5	4	5	3	5	0	6	4	6	5	7	4	7	6	5	4	7	4	5	4	6	1	5	0	3	5	5	5	5	5	5	3	4	4	5	3	5	0	4
333	2	5	5	5	7	5	7	4	3	5	7	5	7	5	7	5	7	3	7	5	6	5	7	3	6	4	5	4	4	5	6	5	6	4	5	3	5	4	5	5	4	3	5	4	4	5	4	5	4
334	1	4	5	3	5	2	3	5	6	6	6	2	5	3	6	0	5	0	6	3	6	3	7	4	6	3	5	6	5	1	5	0	1	1	0	2	3	3	3	3	3	1	3	3	5	3	2	0	5
334	2	3	5	5	6	2	3	3	5	5	6	3	5	4	5	1	6	2	5	2	7	3	7	3	5	0	5	6	6	0	5	1	3	3	3	2	5	3	5	2	3	3	5	2	5	4	2	2	5
335	1	4	5	6	5	5	6	6	6	5	5	4	4	6	7	4	6	4	7	5	5	4	6	5	5	5	5	5	5	4	6	4	5	4	5	5	5	4	7	5	3	5	5	5	5	4	5	4	5
335	2	5	2	2	7	0	3	1	5	6	6	0	5	0	6	0	7	3	7	3	0	5	4	5	7	0	3	6	7	0	6	4	1	0	0	5	5	2	7	3	6	0	6	2	5	0	7	0	6
336	1	6	5	6	6	6	6	5	5	6	6	6	6	6	5	5	7	5	6	3	5	5	7	5	5	5	4	5	7	5	7	5	6	5	4	5	6	5	6	5	5	5	5	5	5	3	5	1	6
336	2	5	5	6	5	6	6	6	5	6	6	6	7	6	6	0	6	5	6	5	5	6	6	5	5	0	6	6	6	0	6	0	5	6	6	5	6	5	6	5	4	6	5	5	6	5	6	4	5
337	1	4	4	4	3	5	6	4	5	6	4	4	7	5	7	4	7		4	7	7	7	7	0	4	4	4	4	6	0	5	0	7	0	5	4	7	4	4	4	4	2	4	7	5	0		0	5
337	2	6	5	7	4		7	0	4	7	5	7	5	7	5	6	7	4	7	4	7	5	7	4	4	4	4	3	7	6	7	7	7	4	7	3	6	4	7	7	4	7	4	4	4	7	4	7	7
338	1	5	7	5	5	4	5	5	5	4	6	4	7	4	5	4	7	4	7	4	4	4	6	6	6	4	7	6	7	4	7	4	5	4	4	4	5	4	6	4	5	4	5	4	4	4	4	4	4
338	2	4	7	5	6	4	4	4	4	4	5	5	5	4	4	4	5	4	7	4	5	4	5	4	5	4	6	5	6	4	6	4	5	4	4	4	4	4	5	4	5	4	4	4	4	4	5	4	4
341	1	4	3	0	5	5	2	5	5	0	5	0	5	0	5	0	5	0	2	2	0	3	6	0	2	0	6	1	5	0	5	0	5	0	0	0	0	0	2	5	5	0	0	0	1	0	3	0	0
341	2	0	3	0	6	3	6	0	5	0	6	0	7	3	6	0	6	0	5	0	5	0	3	5	5	0	6	4	3	0	6	0	6	0	0	0	0	0	6	5	5	0	0	0	0	0	4	0	3
342	1	4	6	4	4	4	5	4	5	7	6	6	7	4	5	4	7	4	4	4	6	4	6	5	5	4	4	5	5	4	5	1	7	4	4	4	4	4	6	4	4	4	6	4	4	4	5	4	5
342	2	4	6	4	5	5	6	5	5	5	5	4	6	5	5	4	6	4	6	4	4	4	5	5	7	4	5	4	5	5	5	4	6	3	0	5	5	4	7	5	4	4	5	4	5	4	4	2	4
343	1	2	7	6	5	6	6	2	7	6	5	0	4	5	4	2	4	1	5	4	3	4	6	6	7	0	5	4	5	1	6	0	7	3	3	1	5	5	6	3	5	0	4	0	5	4	6	0	1
343	2	3	6	6	5	1	6	2	4	7	6	0	5	4	5	0	4	0	5	1	4	1	5	0	3	2	5	2	6	0	7	1	6	1	2	5	2	0	7	6	2	1	4	1	5	5	5	1	5
344	1	5	5	3	6	3	3	2	6	5	6	2	5	5	7	1	6	0	7	6	7	6	6	3	6	1	6	3	5	1	6	1	3	2	5	6	5	5	6	5	4	3	5	3	6	5	7	1	5
344	2	4	6	4	6	5	6	3	6	6	7	3	6	5	7	4	6	5	6	3	7	5	7	5	5	2	5	3	5	4	6	4	6	1	2	2	6	5	5	4	6	4	6	3	6	3	6	0	6
345	1	2	6	3	6	6	5	6	6	4	6	4	1	4	6	6	7	6	7	1	1	1	5	6	6	0	5	6	6	5	6	0	7	0	0	2	1	0	6	6	5	5	6	0	7	6	6	0	5
345	2	2	7	4	6	6	6	5	6	6	7	1	5	5	7	0	7	0	3	5	6	5	6	6	7	0	5	5	6	4	6	1	7	0	1	3	3	1	7	6	6	3	3	3	1	6	7	1	6
346	1	2	7	7	5	7	7	2	6	5	6	0	6	6	7		5	4	7	0	5	6	6	7	7	1	6	6	2	1	6	0	5			6	5	3	4	4	3	1	4	2	6	1	7	0	3
346	2	6	5	6	6	6	7	5	4	5	5	0	4	4	3	1	2	0	6	5	6	4	5	2	3	1	6	6	5	0	7		6	0	1	3	1	3	6	5	6	4	3	3	4	4	6	0	6
347	1	5	6	5	7	6	6	2	6	5	6	2	6	5	5	1	7	1	7	5	4	2	5	5	6	2	6	7	6	4	5	0	6	2	2	4	6	5	6	5	6	3	5	2	6	5	6	1	5
347	2	6	6	5	6	6	6	5	7	5	6	2	5	4	4	0	7	0	6	3	4	2	5	5	5	2	6	5	7	4	7	0	6	1	0	4	5	4	6	6	5	2	5	0	6	4	5	1	4
348	1	4	6	4	6	0	6	0	5	4	3	5	3	4	1	4	5	0	6	0	6	1	6	4	6	4	5	1	4	0	5	0	6	0	0	6	2	4	5	4	4	4	4	0	5	0	5	0	5
348	2	5	5	1	1	3	5	1	1	3	2	1	5	4	5	0	6	1	6	1	5	1	5	0	6	0	5	4	3	1	5	0	3	0	0	6	5	0	5	4	1	1	3	1	2	1	6	0	5
349	1	5	4	4	5	5	5	4	4	4	4	4	6	5	5	4	7	5	5	4	4	5	6	4	4	5	6	5	5	4	5	5	6	5	4	5	5	5	5	5	4	5	4	4	5	4	5	5	5
349	2	5	5	5	5	5	7	5	5	5	5	4	6	4	5	4	3	4	4	5	5	5	6	5	5	5	5	4	5	5	5	5	5	5	5	5	5	5	5	5	5	5	5	4	5	5	5	4	5
350	1	1	4	1	4	3	5	4	3	4	5	0	2	4	4	0	4	0	4	0	4	2	6	2	5	2	5	4	3	1	4	0	3	0	1	2	3	3	4	3	3	1	3	1	2	1	2	1	4
350	2	2	4	2	6	2	5	0	1	4	5	0	1	4	5	0	5	1	4	1	2	1	6	2	4	1	5	2	5	1	5	1	2	0	1	2	1	2	4	3	5	2	3	1	2	1	2	1	2
351	1	3	7	5	6	6	6	6	1	3	6	1	3	5	6	0	7	0	6	5	7	1	7	3	6	1	5	3	5	2	7	3	6	1	1	2	3	3	6	6	6	1	3	1	2	5	5	2	5
351	2	1	7	3	7	3	6	3	2	3	7	1	2	7	5	1	6	2	6	3	1	2	7	2	6	2	7	2	5	2	7	2	6	2	1	1	3	1	6	5	6	1	1	3	6	1	5	1	6
352	1	3	5	5	6	2	5	6	6	6	6	0	3	5	5	0	6	0	5	6	6	5	7	5	5	0	5	5	5	3	5	0	6	0	6	3	3	3	5	5	5	0	3	2	3	3	5	0	5
352	2	5	5	5	5	3	6	5	6	6	6	2	6	6	6	2	6	4	6	5	7	6	7	2	3	3	5	5	3	3	6	0	6	2	3	4	3	3	3	5	5	3	3	3	5	3	5	3	5
354	1	3	5	3	5	6	6	4	5	5	5	1	4	5	5	0	5	2	6	4	5	2	5	5	5	1	6	4	5	2	7	0	6	2	5	3	4	5	5	5	4	1	5	1	5	2	5	5	5
354	2	2	5	2	3	2	6	2	3	5	4	0	3	5	5	0	5	0	5	2	2	2	5	2	5	0	5	2	4	1	7	0	6	0	0	1	1	0	5	2	5	1	1	1	1	0	1	1	2
356	1	2	6	5	6	1	5	5	1	6	6	1	1	6	6	1	6	1	6	1	6	2	5	6	6	1	6	7	6	2	5	0	7	0	0	1	5	1	5	1	2	1	2	1	1	1	6	0	6
356	2	6	6	6	7	6	7	5	6	6	7	3	2	6	6	3	6	2	7	6	6	5	6	5	6	3	7	6	6	2	7	2	7	3	6	6	6	2	5	3	6	1	5	2	6	1	7	1	6
357	1	3	5	5	5	4	6	4	5	5	5	1	3	3	5		5	2	6	5	5	5	7	5	5	3	5	3	3	0	4	1	5	1	2	4	5	1	4	4	5	2	3	5	2	5	3	1	3
357	2	5	6	5	5	6	5	5	5	6	6	1	2	2	5	1	7	4	6	3	7	3	7	5	6	3	7	5	5	4	6	4	6	1	3	1	2	4	5	5	5	2	2	2	3	5	5	2	3
359	1	5	5	5	6	5	6	2	2	5	6	3	6	6	6	2	5	3	6	4	6	4	6	4	6	3	5	6	6	3	6	2	6	2	2	5	4	2	5	5	5	4	4	2	5	3	5	2	4
359	2	4	5	6	5	3	3	3	2	4	5	4	5	5	5	2	5	2	6	3	5	3	6	3	5	3	5	4	6	4	5	2	5	3	2	4	4	2	4	4	4	4	4	4	5	4	5	2	4
360	1	5	6	6	6	5	6	3	5	3	3	0	3	5	7	1	5	2	6	3	5	5	4	5	5	4	5	3	5	5	6	0	5	4	3	3	3	0	6	5	5	3	3	3	2	3	5	0	5
360	2	6	6	5	6	3	5	2	5	5	5	3	6	5	7	3	6	5	7	3	6	5	5	5	5	3	5	5	5	2	5	3	5	0	3	5	5	3	5	5	3	5	5	3	5	3	5	0	5
363	1	3	7	7	5	7	7	7	7	5	7	4	4	4	3	5	5	1	7	7	3	5	1	6	7	4	7	7	7	5	7	1	7	3	3	2	6	4	7	4	5	3	7	5	7	1	7	3	7
363	2	7	7	5	3	6	7	4	2	7	7	6	6	4	2	3	1	4	5	6	5	4	3	5	7	1	7	5	7	4	7	4	4	1	4	7	6	7	7	3	5	5	3	4	5	4	7	4	5
364	1	6	7	6	6	6	7	1	2	6	7	2	5	5	5	2	6	2	7	3	7	3	6	6	6	3	6	3	5	3	6	1	7	3	1	3	5	2	6	5	5	3	3	2	5	2	3	1	3
364	2	5	6	3	5	2	3	2	2	6	5	1	3	3	3	1	6	1	6	3	7	5	7	3	5	2	5	3	5	2	6	1	7	2	1	5	3	2	6	2	3	2	2	1	3	3	6	2	3
365	1	5	5	5	6	5	5	2	5	4	6	2		5	6	0	5	0	7	3	4	5	7	4	6	3	5	4	5	0	6	0	6	2	4	3	6	5	5	4	5	3	4	2	5	0	5		6
365	2	5	6	3	5	0	5	0	3	6	5	0	4	6	5	5	6	3	6	4	3	4	5	4	6	3	5	0	4	0	6	0	6	0	0	4	3	3	5	0	4	0	3	4	5	0	4	0	6
366	1	5	6	6	5	0	5	0	0	5	5	3	5	5	5	2	6	3	5	5	6	4	6	5	6	3	5	3	2	0	6	0	6	3	3	2	1	5	6	3	5	0	0	4	5	0	5	0	3
366	2	5	5	6	5	0	5	0	0	6	3	5	6	3	6	4	5	0	5	5	7	6	7	5	5	5	5	3	3	5	5	0	5	0	0	3	3	5	6	1	5	0	0	0	4	0	6	0	5
369	1	3	5	6	5	3	7	1	5	6	1	0	2	5	2	0	7	0	6	0	5	1	6	1	6	0	5	2	6	1	6	0	7	1	0	1	5	3	7	1	5	5	5	1	6	1	5	0	5
369	2	1	2	2	2	3	6	1	6	2	2	0	1	0	1	0	6	0	1	1	1	0	6	1	3	0	6	1	2	1	2	0	1	0	0	1	1	1	5	1	5	1	2	0	1	0	5	0	1
371	1	3	3	3	5	5	6	6	6	5	5	4	5	4	5	4	7	5	5	4	3	4	3	5	5	5	5	5	6	5	5	4	6	5	5	5	5	3	5	3	5	4	3	4	5	5	5	5	5
371	2	5	5	4	5	5	5	6	6	5	6	4	6	5	5	4	7	5	5	5	4	5	4	5	5	4	5	7	7	4	5	4	6	4	4	5	4	5	5	5	5	4	4	4	5	5	5	4	7
373	1	3	6	4	6	6	7	5	6	4	4	5	5	6	6	0	6	4	6	5	0	5	5	4	5	6	2	5	5	3	5	0	7			6	6	2	6	4	5	3	6	6	5	0	5	1	5
373	2	4	5	5	5	4	6	5	5		5	4	5	6	5	0	5	3	6	4	5	4	6	6	4	5	6	5	5	4	6	5	6		5	5	6	6	5	5	5	5	6	5	4	4	4	5	6
374	1	2	6	2	5	7	7	4	5	7	7	4	6	6	5	4	7	5	7	3	7	5	7	3	5	4	5	5	6	2	5	2	7	4	5	5	4	2	5	3	6	2	3	2	2	4	5	2	7
374	2	5	6	3	7	5	7	0	7	7	7	3	7	7	7	0	7	0	6	5	7	7	7	6	7	4	5	6	7	0	6	0	7	0	3	6	0	2	7	5	6	2	5	2	5	0	7	0	7
376	1	0	5	1	5	0	7	2	4	5	6	0	7	6	5	0	6	0	7	0	5	0	0	5	6	0	6	4	5	5	7	0	6	0	0	5	0	0	5	5	6	0	5	0	5	0	5	0	5
376	2	0	5	1	6	6	6	5	5	5	6	0	7	5	7	0	6	0	7	0	0	0	2	6	7	0	6	5	6	0	7	0	0	0	0	4	5	0	5	5	7	5	0	0	5	0	6	0	5
377	1	5	6	5	6	5	5	6	4	3	6	0	2	5	6	0	6	2	6	2	4	3	5	5	6	5	6	6	4	0	6	2	6	0	2	2	2	2	5	3	4	2	5	2	4	0	6	2	5
377	2	5	5	5	6	4	7	0	6	5	6	4	5	5	6	4	7	4	5	4	6	5	6	5	6	4	6	6	4	4	6	4	7	4	0	4	5	4	6	5	6	4	5	5	5	0	5	4	5
379	1	2	5	2	5	5	5	3	4	4	6	2	5	5	5	0	6	1	5	1	3	1	6	5	5	1	5	4	5	0	5	0	4	1	1	3	3	0	4	5	4	1	4	1	5	2	5	0	4
379	2	1	5	2	5	1	6	3	2	3	5	1	5	4	4	0	6	0	5	2	1	3	6	3	5	1	4	4	5	0	5	0	6	0	0	2	3	0	3	5	5	3	4	2	6	4	5	0	2
380	1	3	6	3	5	3	6	4	5	6	6	2	4	5	5	3	6	5	5	4	1	4	5	4	5	3	5	5	5	5	6	2	5	2	1	4	4	4	4	4	6	5	5	4	5	4	6	4	6
380	2	6	6	5	5	5	6	5	5	5	5	5	4	5	5	3	5	5	5	5	5	5	5	5	5	5	6	5	5	5	6	2	5	5	2	5	5	5	6	5	6	5	5	5	5	5	5	4	5
381	1	4	5	4	5	4	5	3	5	6	4	5	4	4	6	4	6	2	5	4	5	5	6	6	5	4	5	4	6	4	6	1	7	1	2	6	4	1	5	4	5	3	5	3	5	2	5	2	5
381	2	3	5	7	5	3	6	4	5	4	5	4	5	5	5	4	5	3	4	5	5	4	7	5	5	4	5	4	4	3	4	3	6	3	3	3	5	3	6	3	5	4	4	4	5	3	5	2	5
382	1	5	7	7	7	6	7	6	7	7	7	5	7	6	6	4	7	4	7	4	3	4	7	5	7	4	7	6	7	2	7	1	7	4	4	6	5	3	7	5	7	5	7	4	7	2	7	5	7
382	2	5	7	5	6	6	7	3	5	5	7	4	5	6	5	4	7	4	7	4	7	3	7	5	7	4	7	5	7	4	7	4	7	4	4	5	7	5	5	5	7	2	4	2	5	4	7	4	4
384	1	6	7	5	7	7	6	4	7	6	7	4	6	5	6	3	7	4	7	5	7	6	7	6	7	3	7	5	6	3	7	5	7	3	5	5	6	5	5	7	7	5	6	5	7	2	5	4	7
384	2	5	7	5	7	5	7	4	7	6	7	3	6	6	6	3	7	3	7	6	7	6	7	5	7	5	7	6	6	4	6	5	7	3	4	5	6	5	5	5	6	6	7	3	6	5	5	4	5
385	1	5	7	6	7	6	6	4	6	7	7	3	5	5	5	0	7	5	7	4	5	5	4	5	6	4	5	5	6	4	7	4	6	0	5	7	5	0	6	5	5	3	5	4	7	6	6	4	6
385	2	1	6	4	5	2	7	2	5	7	7	4	6	6	5	0	7	3	6	2	1	3		5	5	1	5	3	5	4	6	0	7	0	0	5	5	3	5	2	5	2	2	1	5	5	5	0	6
386	1	5	6	6	6	5	6	1	3	5	7	3	5	6	6	1	7	0	7	5	6	6	7	6	6	2	6	6	5	0	6	4	6	0	0	5	6	1	6	5	5	3	3	3	3	2	6	1	5
386	2	5	6	5	6	5	7	2	3	5	6	3	6	6	6	3	6	5	7	5	6	6	7	5	6	3	6	5	5	5	7	6	7	5	5	6	6	3	6	5	6	3	3	2	6	3	5	2	5
388	1	5	6	7	7	1	6	0	3	7	6	1	0	7	6	1	7	6	6	3	3	2	6	5	6	1	6	7	6	1	6	4	7	1	2	2	2	4	7	6	7	5	3	3	3	2	6	1	5
388	2	3	6	4	6	6	7	1	3	5	7	1	3	6	6	1	7	1	6	3	6	3	7	4	6	2	6	7	6	3	7	1	7	2	1	3	2	3	6	6	6	2	6	6	3	2	6	1	3
391	1	6	6	6	6	6	5	2	7	5	5	0	5	5	5	0	6	1	6	0	6	5	7	2	5	3	6	5	6	5	6	1	7	1	2	1	5	1	6	6	6	5	5	0	6	1	6	0	5
391	2	5	5	4	6	2	6	1	3	5	5	3	4	5	5	2	6	3	5	0	7	4	7	5	5	1	5	4	5	5	6	0	7	0	0	4	3	3	5	5	6	5	4	1	5	4	5	0	5
393	1	5	7	4	6	1	0	3	2	5	6	0	4	5	4	0	7	2	7	3	3	3	7	4	5	3	6	5	5	4	7	0	5	0	0	5	5	3	6	4	5	1	2	2	6	4	3	0	1
393	2	5	6	5	6	1	4	0	0	4	6	0	3	4	6	0	5	1	6	2	4	3	5	2	3	0	6	6	5	3	6	2	5	4	0	3	5	4	5	2	5	0	3	0	3	3	5	2	4
394	1	0	7	2	3	1	6	0	0	1	5	0	1	2	5	0	7	0	5	0	1	1	1	3	4	0	6	0	2	0	6	0	5	0	0	0	2	1	6	1	4	1	3	0	0	0	0	2	4
394	2	2	4	1	6	1	3	2	1	4	7	1	1	4	4	3	5	1	6	2	3	1	4	4	4	1	4	1	1	5	6	0	6	1	3	4	2	4	5	5	4	0	3	2	2	5	2	4	4
396	1	3	6	6	5	4	6	0	3	5	5	3	6	3	5	0	7		6	1	5	3	6	1	6	0	6	5	5	4	6	3	7	0	0	1	0	0	6	5	5	4	3	3	5	3	5	0	3
396	2		3	3	5	1	7	3	5	1	3	0	7	1	3	0	5	0	6	1	7	1	7	3	7	0	3	6	7	0	7		7	0	0	0	0	0	3	3	3	0	3	0	3	3	5	0	0
397	1	3	6	7	5	5	7	6	7	2	2	0	0	5	6	0	7	0	6	0	7	5	7	6	5	0	5	2	5	0	7	6	6	0	2	2	5	6	7	5	6	2	3	0	6	5	6	2	5
397	2	5	5	5	6	5	6	6	6	2	0	0	2	6	7	0	7	2	6	6	1	3	1	5	5	0	6	6	3	2	2	0	6	0	0	3	1	2	5	3	2	0	5	5	5	0	5	2	3
399	1	5	7	6	7	6	5	0	0	4	7	0	5	4	7	0	7	0	7	0	7	3	7	5	7	5	5	6	6	4	6	0	5	0	0	3	5	6	6	5	4	3	6	3	2	3	5	0	3
399	2	5	7	5	7	5	7	0	3	5	6	0	5	5	5	0	7	0	7	6	7	3	7	5	6	2	6	5	7	0	5	0	5	0	0	2	3	5	5	5	5	5	5	5	5	3	6	1	5
401	1	5	5	5	6	6	6	5	6	6	6	5	6	5	6	4	6	5	6	5	6	6	6	5	6	4	6	5	6	4	5	4	7	6	5	5	5	5	6	5	5	5	6	5	6	4	6	6	5
401	2	5	5	4	5	6	5	5	4	5	6	5	5	5	6	5	6	5	6	5	6	6	7	5	6	5	6	6	5	4	6	4	6	5	5	5	5	6	6	5	5	4	5	6	5	4	6	5	6
403	1	5	6	6	6	6	7	5	5	4	6	0	4	5	5	0	7	0	5	4	7	5	7	4	4	0	6	6	5	0	5	0	6	0	0	0	4	0	5	3	5	0	5	0	5	0	4	0	2
403	2	0	6	5	6	6	7	0	0	4	5	0	0	4	5	4	7	4	5	5	7	4	7	5	5	0	5	5	5	7	5	0	7	0	0	4	4	0	4	4	4	0	4	5	4	4	0	0	4
404	1	4	6	5	6	4	6	4	4	6	6	1	3	6	5	1	6	1	6	2	4	2	6	6	6	3	5	5	5	1	6	1	6	1	3	4	5	3	6	3	6	2	5	1	5	3	4	2	6
404	2	3	6	4	5	5	6	3	4	5	6	2	3	5	5	1	5	2	5	1	3	2	6	5	6	2	6	5	6	3	6	2	6	1	2	4	4	4	5	3	3	3	5	1	3	3	5	2	5
405	1	3	3	4	3	5	7	3	5	7	3	1	6	3	5	1	6	1	6	3	3	2	5	5	5	2	6	5	4	3	5	3	6	1	2	3	3	5	3	5	6	3	5	3	3	3	5	2	5
405	2	3	4	6	5	3	7	2	4	6	6	3	5	5	6	4	7	1	6	2	2	2	6	5	6	2	5	5	5	6	7	2	7	1	2	2	5	2	6	5	6	4	5	2	4	5	3	1	6
406	1	5	6	5	6	6	7	6	5	5	6	4	3	3	5	4	7	1	5	5	3	4	2	5	5	4	5	5	6	4	7	1	7	4	2	5	6	3	6	6	5	2	5	5	6	2	5	2	6
406	2	5	6	5	6	5	6	6	7	5	6	2	4	4	5	3	7	2	5	5	3	5	4	5	6	4	6	5	5	4	6	4	7	2	2	5	5	5	6	5	5	4	6	3	5	3	5	3	5
407	1	3	5	4	5	3	3	2	5	6	6	5	6	2	6	0	5		5	5	5	4	0	2	7	2	6	6	4	4	6	0	3	2	0	1	4	3	5		4	2	2	6	2	0	3	2	5
407	2	2	7	5	6	3	5	2	3	6	7	5	7	6	5		6	3	6	3	1	3	4	2	5	2	6	6	5	1	3	4	2	2	2	2	5	3	5	3	5	2	3	2	5	4	5	4	5
409	1	5	6	2	5	5	6	5	5	6	4	4	5	5	7	4	5	4	6	5	6	5	7	5	5	5	7	6	6	2	6	2	6	4	5	4	6	5	6	5	2	3	5	5	6	5	6	2	5
409	2	5	6	5	5	5	6	5	7	6	7	6	6	5	5	5	6	5	7	6	7	5	6	5	6	5	7	7	7	5	6	4	6	5	5	4	5	5	5	5	6	6	5	5	5	5	6	5	5
410	1	6	7	5	6	3	3	5	5	6	6	5	6	5	5	4	6	2	6	4	6	5	6	5	6	5	6	3	5	3	6	2	5	3	3	5	5	5	5	6	5	3	3	4	5	2	7	2	5
410	2	5	6	5	6	5	6	5	6	6	6	6	6	3	5	2	6	2	6	4	6	3	5	5	5	2	5	0	1	1	6	2	6	2	2	2	5	3	6	5	5	5	5	4	3	1	6	2	6
411	1	5	6	4	5	4	5	5	5	5	6	3	5	5	6	1	5	2	4	4	6	3	6	4	5	1	5	3	5	1	5	5	4	0	4	3	5	3	5	3	4	4	2	3	2	1	5	2	5
411	2	4	5	6	5	5	6	4	5	5	6	2	5	5	5	1	5	0	5	3	5	3	6	3	5	2	3	4	3	1	6	3	6	0	1	4	4	2	5	3	4	3	2	2	5	4	5	1	3
413	1	5	6	5	5	6	6	5	4	6	6	4	5	5	5	4	6	4	5	3	5	3	5	5	6	4	5	5	6	1	6	1	5	4	4	2	5	3	5	5	5	3	5	1	5	5	6	1	5
413	2	3	6	5	5	3	5	3	5	6	6	2	5	5	5	2	5	4	6	3	5	3	6	5	5	4	5	5	5	3	5	4	5	4	5	3	5	3	6	5	5	2	3	4	5	4	5	4	5
414	1	0	0	0	0	0	0	0	0	0	0	0	0	0	6	0	0	0	0	0	0	2	0	0	0	0	0	0	0	0	0	0	0	0	0	0	7	0	0	0	0	0	0	0	0	0	0	0	0
414	2	3	4	4	6	5	7	0	5	4	5	0	3	7	7	0	3	3	4	3	3	3	0	3	3	0	7	3	4	0	7	0	7	2	4	2	3	3	4	3	2	3	3	2	3	0	3	0	5
417	1	5	5	5	6	5	7	6	4	5	6	5	6	5	5	5	6	1	7	5	4	4	5	7	6	6	5	5	6	3	6	2	6	3	1	5	5	4	5	5	5	2	5	3	5	5	6	2	6
417	2	3	5	5	7	3	6	2	4	5	6	3	5	3	3	2	7	0	7	3	3	2	6	5	6	1	4	5	6	5	7	1	6	1	3	6	3	5	6	5	6	5	6	1	5	1	5	2	5
420	1	3	7	1	7	1	5	5	6	3	6	1	7	5	7	0	6	5	5	5	5	6	2	7	7	3	7	7	5	2	5	1	5	1	5	5	6	3	2	3	5	1	6	5	6	3	7	1	2
420	2	5	6	5	6	5	7	3	4	3	5	3	6	5	6	2	5	1	5	3	6	1	7	5	6	2	6	5	5	1	6	3	6	1	3	6	6	0	6	2	5	3	5	3	6	5	5	3	5
421	1	3	5	1	5	5	5	1	4	3	3	3	5	3	4	0	4	0	4	5	6	4	7	4	4	1	4	4	3	0	5	1	4	1	1	1	3	4	3	3	3	3	3	0	1	0	5	1	3
421	2	4	4	4	4	4	3	4	4	4	4	2	4	4	4	3	6	4	4	5	5	3	5	4	4	2	4	4	4	2	4	3	3	2	3	4	4	3	4	4	3	3	3	3	4	4	4	3	4
422	1	2	6	5	5	5	5	2	1	2	2	1	3	3	5	1	5	0	2	2	6	2	6	6	2	2	5	2	2	0	6	1	6	1	1	2	5	2	2	3	3	2	3	1	2	0	5	1	6
422	2	2	6	5	6	1	3	5	3	2	5	1	5	5	5	1	6	1	5	5	6	2	5	1	5	5	6	5	5	2	5	1	6	1	1	5	6	5	2	5	6	1	5	3	5	2	5	1	3
425	1	4	6	4	6	4	5	0	0	5	6	0	4	5	6	0	6	4	6	3	6	2	6	3	5	0	5	3	4	4	6	0	5	0	0	4	2	2	5	5	5	5	4	0	2	4	5	0	6
425	2	5	6	6	7	5	7	2	5	5	6	0	3	7	6	0	5	0	7	2	6	5	7	5	6	2	6	5	6	1	6	1	6	0	1	2	3	1	6	6	6	3	5	0	5	3	6	1	5
426	1	0	5	2	5	4	6	2	4	6	6	0	5	1	5	0	5	0	3	2	5	4	5	5	5	3	6	4	5	3	6	0	5	4	0	1	1	3	5	5	5	1	3	5	4	5	5	1	5
426	2	4	6	5	5	4	5	4	5	5	5	1	5	5	5	0	6	4	3	5	6	4	5	5	5	2	5	5	5	4	5	4	5	0	3	5	0	5	6	5	5	5	3	1	4	5	5	0	5
427	1	5	6	5	5	5	5	5	5	5	6	2	2	2	5	2	5	4	5	5	5	5	6	5	5	2	5	5	5	3	6	2	5	2	2	3	3	2	5	3	3	2	3	0	5	3	3	2	5
427	2	3	7	5	5	3	5	3	5	3	5	0	5	3	3	0	5	3	5	3	7	2	6	5	5	2	3	2	5	3	3	3	6	0	4	3	3	3	6	3	5	0	3	1	3	3	3	0	3
429	1	5	6	5	6	1	3	2	4	3	7	3	6	6	6	1	6	4	5	6	5	4	7	6	7	3	5	4	5	3	6	2	5	1	4	5	3	2	5	5	6	5	5	3	6	3	4	1	5
429	2	4	6	5	5	5	5	5	3	6	5	4	6	5	5	4	6	5	6	6	4	4	7	5	6	4	5	4	5	4	6	1	5	4	2	5	6	3	6	5	5	4	5	4	4	3	4	5	5
431	1	2	4	2	2	2	4	1	2	4	2	1	3	5	4	0	5	1	4	2	3	1	5	4	4	0	4	2	5	2	4	0	3	0	0	2	2	2	4	2	4	1	3	1	2	3	5	1	2
431	2	4	3	4	3	3	6	2	3	4	3	1	3	3	3	1	2	1	4	2	4	1	6	5	3	1	4	4	5	3	6	1	4	1	1	1	2	4	6	3	3	1	1	2	2	3	2	2	3
432	1	5	7	5	6	5	6	5	6	6	5		7	5	2	0	7	0	4		3		5	5	6	5	5	6	6		5		5	4	1	1	1	3	5	5	3	5	6		5	5	6	4	7
432	2	6	7	3	6	6	6		6	5	5	5	7	5	6	4	5		7	5	6		5	5	5	5	7	7	7	6	7	4	6	4	0	4	5	3	6	3	5	3	5	4	1	5	7	5	7
433	1	5	6	7	6	7	7	5	5	5	6	6	6	7	6	5	7	3	7	3	5	5	6	5	6	3	6	6	5	1	7	2	7	3	6	6	3	5	6	5	5	5	5	3	6	3	6	3	5
433	2	3	7	6	7	5	7	6	7	6	6	5	7	7	6	2	6	3	6	6	5	5	5	5	6	4	6	6	6	1	7	4	7	3	3	6	3	6	6	5	7	5	5	6	5	7	6	3	6
434	1	1	7	5	7	3	7	5	7	6	7	2	3	7	7	0	7	0	7	0	0	4	0	7	7	5	7	6	6	2	7	3	5	0	0	1	3	3	7	7	6	0	6	1	7	7	6	0	7
434	2	0	7	2	7	3	7	5	5	6	7	0	1	6	7	0	6	1	6	5	1	5	2	3	6	3	6	5	3	1	7	0	6	1	0	0	5	3	6	5	6	1	2	1	2	5	5	1	5
435	1	5	6	5	5	3	5	3	4	3	3	3	7	5	6	0	5	0	5		0	5	0	4	6	0	4	7	5	0	5		3	0	0	4	5	0	6	4	5		4		5	0	5	0	4
435	2	3	5	3	5		5		0	4	5	0	7	1	5	0	5	0	7	1	0	4	0	3	5	0	5	7	5	0	5	0	6	0	4	1	0	1	5	1	3	0	4	0	1	0		0	4
436	1	3	6	3	5	2	5	1	2	3	5	2	2	5	5	3	6	2	2	1	2	3	2	2	5	2	5	5	3	3	5	1	3	1	0	2	5	3	5	5	5	4	2	2	4	3	5	1	5
436	2	5	5	2	5	5	5	3	1	5	5	4	3	5	5	3	2	4	5	3	4	2	5	3	5	2	5	3	5	4	6	0	2	4	0	3	3	3	3	5	5	2	3	3	5	3	5	2	3
439	1	3	7	3	6	2	6		5	2	7	1	2	5	6	1	1		6	2	3	5	3	3	6	1	7	5	6	1	7	1	6	1		1	6	2	6	5	5	2	2	1	5	1	6	1	2
439	2	3	6	5	5	2	6	2	1	5	7	1	6	5	6		7		6	2	6	5	7	2	6	1	5	5	6	2	6	1	6	1	1	2	5	2	5	5	6	1	3	1	6	2	6	3	5
441	1	5	5	2	6	3	1	3	1	5	4	5	5	4	5	0	6	1	3	1	6	3	3	3	5	0	1	1	4	2	4	1	6	1	0	4	3	1	4	5	3	1	5	0	2	5	5	0	1
441	2	2	6	3	4	1	0	0	0	1	4	4	5	4	4	0	5	0	5	1	6	4	5	4	4	0	3	4	4	4	4	0	7	0	0	1	2	0	5	4	4	4	2	0	3	3	5	0	4
442	1	1	2		6	3	5	2	1	0	4	0	2	0	3	0	5	0	6	7	7	2	7	2	6	2	5	4	0	0			7		0	3	7	0	3	1	3	1	1	0		2	5	0	0
442	2	1	1		3	0	3	0	3		3	0	5	0	3	0	7	3	4	7	7	4	7	3	3	0	3	5	4	0	5	0	5	3	0	0	2	0	4	1	3	0	1	2	2		3	2	2
445	1		4	0	5	7	7			6	5	0	7	6	7	0		0	6	0	6	0	7	0	5	0	5	7	6	0	7	0	7	0	0	0			6		5	4		0	7	4	6		6
445	2	4		4		6	7			5		0	5	5	5	0		0			6	0	5	0	0	0	4		7	0	7	0		0	0	0	0	4		4	4	4	4		5		4	0	5
448	1	4	4	2	7	6	6	3	3	5	7	3	6	2	5	1	7	2	7	5	2	4	7	5	6	1	7	6	5	3	6	1	7	3	1	2	4	5	6	4	5	1	5	0	2	2	5	2	3
448	2	5	7	5	6	7	7	7	1	7	6	5	6	1	6	4	7	3	6	4	4	5	7	3	5	5	2	6	6	4	7	1	6	4	3	3	4	5	5	6	5	3	2	5	5	3	6	1	5
449	1	3	4	5	5	6	6	2	2	6	7	1	2	2	5	2	5	3	2	2	6	3	7	4	5	1	5	2	6	3	6	2	5	2	1	3	3	3	2	5	5	2	0	0	2	5	2	2	5
449	2	5	5	2	5	3	7	1	0	5	6	4	1	5	4	5	5	2	3	3	7	1	7	5	5	2	5	4	3	5	6	1	5	2	0	3	5	3	1	5	6	1	1	4	2	3	7	3	5
454	1	5	4	2	5	2	6	3	3	4	4	0	2	2	3	1	6	1	4	1	6	1	6	1	7	0	5	3	5	2	6	0	5	1	1	2	2	3	7	5	6	1	2	0	1	3	3	0	1
454	2	0	6	3	5	5	5	1	6	6	6	0	2	6	6	0	5	0	6	3	1	0	5	5	7	2	6	6	6	1	6	0	6	0	0	6	6	5	6	2	6	1	2	1	5	6	6	1	5
455	1	3	6	3	6	6	5	3	3	3	6	1	2	6	6	2	6	1	2	5	2	4	1	5	5	1	4	2	6	2	6	1	3	1	1	2	3	2	6	2	5	1	3	2	3	1	5	1	2
455	2	2	5	2	7	2	3	2	6	3	3	1	5	5	7	1	7	2	5	2	3	4	5	2	6	2	6	6	5	2	6	1	6	1	1	2	2	1	6	2	5	1	3	1	3	1	5	1	4
456	1	6	6	6	7	6	7	1	4	7	7	0	6	7	5	0	7	4	7	5	3	5	7	5	7	1	7	7	7	4	7	1	7	0	5	6	7	7	7	6	6	5	4	1	6	2	6	1	6
456	2	2	3	6	6	6	6	2	5	1	7	1	6	4	3	1	7	0	6	3	6	3	6	5	5	0	3	3	7	0	6	0	5	1		1	5	2	6	5	4	3	3	1	3	1	5	2	7
457	1	5	4	5	5	4	5	0	4	5	5	3	4	5	5	0	5	0	6	4	5	4	5	4	5	0	3	5	5	4	5	0	5	0	0	5	5	4	5	5	5	3	4	4	5	0	5	0	5
457	2	3	4	3	5	4	6	1	0	3	5	1	1	3	5	0	5	4	6	4	1	1	5	5	3	0	3	5	6	1	6	1	3	0	0	4	4	4	5	4	3	3	3	1	4	1	6	4	3
458	1	1	5	3	6	2	5	5	3	4	4	0	2	3	5	6	7	0	7	3	2	3	5	5	6	5	6	5	5	2	5	0	6	0	0	5	4	0	5	5	3	1	4	5	6	0	5	0	2
458	2	4	5	3	3	4	5	0	0	2	6	0	4	0	5	0	7	0	7	0	3	6	0	4	5	4	6	5	6	0	5	0	5	0	0	0	2	5	5	5	5	0	2	0	5	0	6	0	5
459	1	0	5	0	6	0	5	1	0	0	6	2	5	0	7	2	7	0	3	7	7	7	5	2	6	1	7	7	6	7	6	0	6	0	0	0	0	7	7	6	4	0	5	2	0	1	7	0	5
459	2	5	5	3	6	5	6	4	3	5	5	3	5	5	7	2	6	1	6	7	7	7	7	5	7	1	3	7	6	1	5	1	7	1	1	1	3	3	6	3	5	6	5	1	5	5	7	2	3
460	1	2	5	4	6	4	5	1	3	2	6	4	5	6	6	1	6	0	6	5	0	4	0	5	6	2	5	5	5	4	5	1	6	1	3	3	5	4	4	5	4	1	6	4	6	5	6	1	4
460	2	4	6	4	5	5	5	5	3	5	5	2	5	6	5	4	5	2	6	3	0	3	0	5	6	3	5	4	5	5	7	0	6	5	3	3	6	3	5	6	5	2	3	3	6	5	6	0	5
461	1	2	5	3	6	5	6	5	2	6	7	2	6	6	6	1	7	1	6	1	5	1	5	3	6	0	3	6	6	3	6	2	6	1	1	2	5	6	6	1	2	2	6	0	6	2	6	1	5
461	2	5	7	5	3	6	7	6	7	6	6	1	6	6	6	0	6	1	7	1	6	5	5	5	6	1	6	3	6	1	7	4	7	0	1	5	6	5	6	2	5	2	6	2	3	1	6	0	6
463	1	6	6	5	6	6	5	4	4	7	7	4	5	6	6	4	7	4	7	4	4	5	4	5	5	4	6	4	6	3	6	4	5	4	4	5	6	5	6	5	6	4	5	4	6	4	4	4	5
463	2	5	6	5	6	6	6	2	6	7	6	2	6	5	7	2	5	2	7	4	5	5	2	4	6	3	7	3	6	3	6	4	6	2	3	5	7	5	6	4	6	4	2	4	5	4	3	4	5
464	1	5	5	5	5	6	6	5	5	5	5	0	5	6	5	4	5	4	6	0	5	5	6	5	5	5	6	5	6	5	6	1	6	0	5	5	5	4	5	5	5	0	5	0	6	5	5	5	5
464	2	5	6	5	5	6	6	1	6	6	6	0	2	5	6	0	6	2	6	2	5	2	5	6	5	2	6	5	6	2	6	2	7	1	1	5	6	1	6	6	6	6	6	2	6	6	6	0	6
465	1	4	5	4	5	4	3	0	4	4	5	0	0	5	5	0	5	4	5	5	7	4	7	5	5	4	5	5	5	4	3	4	4	4	4	4	5	5	3	4	3	4	4	0	5	5	5	4	5
465	2	3	4	0	5	0	3	0	5	0	5	0	0	5	5	0	5	4	5	0	5	0	6	3	5	0	4	5	5	0	5	0	5	0	0	0	0	0	3	3	4	0	4	0	4	2	5	0	5
466	1	3	4	4	4	4	6	2	1	4	4	5	5	3	4	1	5	1	4	1	1	2	2	3	4	1	4	3	4	4	6	1	4	0	0	3	4	1	6	4	3	1	3	2	4	2	3	1	2
466	2	4	5	2	4	4	5	3	3	4	5	2	4	3	4	1	5	0	6	1	1	1	1	3	4	1	4	4	3	2	5	1	4	1	2	4	4	1	3	4	3	1	3	1	5	1	4	1	5
468	1	3	5	2	5	3	5	5	3	2	3	3	5	5	6	2	6	1	6	3	5	3	5	3	5	3	4	6	5	3	5	0	6	2	3	3	5	2	6	3	3	3	4	3	2	2	3	2	3
468	2	5	5	5	5	5	5	5	5	3	3	2	6	3	6	1	5	2	6	2	5	2	6	3	5	2	6	6	6	3	5	1	7	2	1	3	2	3	3	3	5	1	3	1	5	2	5	2	6
469	1	3	5	4	5	4	4	4	4	4	5	3	6	2	5	2	5	2	4	2	5	3	5	4	4	2	7	2	3	5	7	1	1	1	1	5	2	3	5	3	6	2	4	1	5	2	5	1	5
469	2	5	5	3	7	3	3	2	4	3	7	4	7	5	6	4	6	2	5	2	5	2	5	2	5	3	6	5	3	5	7	3	3	1	2	3	3	3	4	2	3	1	3	2	3	4	5	2	3
470	1	3	5	5	5	6	6		1	1	3	0	1	3	2	1	6	0	7	4	7	4	5	4	4	4	5	4	4	1	6	0	6	4	0	3	1	0	1	5	5	3	5	4	5	4	4	0	3
470	2	3	5	3	4	5	6	2	4	5	5	2	3	0	2	4	3	4	5	2	5	5	6	3	3	1	6	2	4	3	4	2	5	4	1	1	2	4	3	3	5	3	4	2	2	4	3	1	4
471	1	4	6	5	5	5	6	5	6	5	5	3	4	5	4	3	6	4	5	5	6	5	7	4	6	4	4	6	5	4	5	1	5	5	3	5	4	4	5	5	5	4	5	5	5	4	6	1	5
471	2	5	6	3	5	3	5	2	4	5	5	1	5	4	5	1	6	2	6	5	6	6	6	4	5	4	5	4	5	4	5	2	5	4	2	4	5	1	5	4	5	5	5	2	5	2	5	3	5
472	1	3	5	3	5	5	5	1	0	2	5	1	5	5	5	0	6	3	2	2	0	1	1	3	5	0	5	3	5	3	5	2	5	1	1	3	3	1	5	5	5	3	5	0	3	3	5	0	1
472	2	5	3	5	4	5	5	0	0	5	6	2	4	5	3	0	5	0	5	2	2	1	3	3	5	0	5	5	5	2	6	0	5	0	0	3	3	3	6	5	5	4	4	1	2	3	4	0	1
473	1	4	5	1	5	5	5	5	5	1	5	5	5	2	4	1	4	1	6	2	2	1	1	5	5	1	6	2	2	1	6	0	5	1	2	3	5	1	5	2	2	1	3	1	5	1	4	1	2
473	2	1	2	2	5	4	5	4	1	2	5	2	6	1	3	1	5	1	3	2	4	2	1	2	5	1	5	5	5	1	6	1	5	1	1	4	5	1	5	2	3	1	1	1	5	2	5	1	3
474	1	4	7	3	3	6	7	3	2	6	6	3	1	5	6	1	7	1	5	2	5	2	7	5	6	4	5	4	6	3	7	4	7	1	2	5	3	5	5	4	6	5	5	3	3	5	6	5	7
474	2	3	6	6	4	3	5	2	2	6	2	2	3	3	6	1	7	3	6	2	3	2	5	5	6	2	7	6	6	3	7	1	7	2	2	5	2	2	6	2	5	2	3	2	2	4	6	2	6
475	1	4	5	5	5	6	7	5	3	6	6	2	6	5	5	3	6	2	6	5	6	5	7	5	7	5	5	6	7	4	7	1	7	1	1	2	2	2	6	6	7	3	5	5	5	4	5	2	4
475	2	5	6	5	6	5	5	3	3	5	6	3	5	5	5	2	6	3	7	5	5	4	6	6	5	5	5	5	6	4	6	5	7	1	5	4	5	5	5	6	6	5	5	5	5	4	6	3	3
476	1	1	6	6	7	1	5	1	1	4	2	2	5	6	7	1	7	1	6	2	5	5	7	6	7	5	6	6	5	3	6	4	5	1	1	6	6	4	7	3	3	1	2	1	6	2	6	1	2
476	2	2	7	6	7	6	7	6	3	5	6	1	5	5	5	1	6	1	6	1	1	2	7	6	6	5	6	6	7	2	6	1	5	1	2	3	5	3	7	5	6	5	2	2	6	2	6	2	7
477	1	3	7	6	7	5	5	3	6	6	7	5	6	5	6	1	3	1	6	1	5	1	6	6	6	1	5	7	6	2	7	1	7	5	1	5	2	1	5	5	5	4	3	2	5	5	5	1	5
477	2	5	6	5	7	5	6	2	5	5	6	3	7	5	5	2	7	3	2	3	5	3	7	6	6	5	6	6	6	5	6	4	7	3	5	4	2	3	6	5	5	1	3	3	5	3	5	2	1
480	1	3	5	5	4	3	6	2	2	6	6	2	5	5	6	2	6	2	5	3	5	2	5	3	6	2	4	4	5	5	5	2	6	1	3	2	3	3	5	5	5	2	3	2	2	3	4	2	6
480	2	5	5	2	3	3	5	4	5	5	5	2	3	5	5	2	5	2	6	2	5	5	6	5	6	2	4	3	5	3	5	2	5	2	2	3	5	2	4	4	6	4	5	2	5	3	5	2	5
481	1	5	6	5	5	6	6	6	6	5	6	3	6	5	5	0	6	3	7	5	5	3	5	3	5	3	6	6	5	1	5	0	5	0	3	5	5	3	5	3	5	3	3	2	5	3	6	1	5
481	2	1	5	5	5	3	6	5	5	5	5	4	6	5	5	1	5	0	6	2	5	1	6	4	4	1	6	5	5	1	6	3	5	1	1	1	5	2	6	2	5	3	1	1	1	0	4	0	5
482	1	5	6	6	6	5	5	5	5	5	5	3	3	5	5	3	6	3	6	5	3	3	3	5	6	3	5	5	6	3	6	3	6	2	3	5	5	4	4	6	6	4	4	5	5	3	6	3	5
482	2	3	5	3	5	3	6	2	4	5	5	2	3	5	6	2	5	2	5	5	3	3	3	3	5	2	6	5	5	3	6	2	6	3	2	5	5	2	5	5	5	2	5	2	5	3	5	2	5
483	1	3	6	4	5	3	5	0	6	5	6	0	4	6	0	0	3	0		0	4	0	6	0	6	0	4	0	5	0	7	0	5	0	4	0	4	3	1	4	6	0	3	0	0	0	2	0	3
483	2	0	3	5	6	1	3	0	0	4		0	6	0	1	0	0	0	5	0	2		5	6	6	0	5	3	0	0	5	0	5	0	0	0	0	0	2	0	4	2	2	0	3		6		5
484	1	3	5	5	4	5	5	5	5	5	3	3	5	5	5	3	5	5	5	5	5	5	5	3	5	5	5	5	5	3	6	5	6	3	3	5	5	3	5	3	3	5	3	5	5	3	5	5	6
484	2	3	3	3	5	3	6	3	5	3	5	2	5	3	5	3	3	3	6	5	5	5	6	5	5	3	3	5	5	3	5	3	5	6	3	3	5	5	5	3	5	3	5	3	5	3	5	3	5
490	1	6	3	4	3	5	6	4	3	1	5	4		6	4	4	6	4	4		4		4	1	6	4	6		2	2	6	4	7	4	4	5	4	3	5	6	6	4	4		4	4	3	4	2
490	2	2	5	4	7	5	7	5	5	4	7	4	7	5	6	4	6	4	7	4	4	4	7	3	6	4	6	7	6	4	6	4	7	4	4	4	4	3	5	3	6	4		4	4	4	4	4	6
491	1	4	7	7	5	5	6	4	4	5	5	5	6	7	5	4	7	3	7	7	7	7	7	4	5	1	4	5	6	3	4	2	5	3	3	5	5	3	5	3	5	3	3	4	7	3	4	6	6
491	2	4	6	3	5	5	6	4	5	5	5	7	6	7	5	1	6	3	6	7	7	7	7	5	6	1	4	4	7	4	4	0	5	3	4	5	4	3	6	4	5	2	4	5	6	4	5	4	6
493	1	5	6	4	6	5	6	3	5	5	6	1	3	5	6	2	5	0	5	5	5	2	6	4	5	0	5	5	6	1	6	1	5	2	1	5	5	5	6	6	6	5	5	1	4	3	5	2	5
493	2	5	6	5	6	5	7	6	6	6	6	2	6	6	6	1	6	1	6	5	4	5	7	5	5	2	5	6	5	3	6	0	6	1	1	5	5	1	6	6	6	3	5	5	5	3	5	4	6
494	1	4	5	4	5	3	6	4	4	4	5	3	6	4	4	4	4	4	3	4	5	3	7	4	5	4	4	3	4	4	7	4	4	4	4	4	4	4	6	4	6	4	4	4	4	4	5	4	4
494	2	4	5	5	5	3	3	4	3	3	5	5	5	4	4	4	3	4	4	3	4	4	4	4	3	4	5	5	3	0	6	0	5	4	4	4	4	4	6	3	5	3	3	4	4	0	3	4	3
495	1	3	7	7	3	2	6	0	2	6	5	0	1	2	4	0	2	0	4	1	3	2	6	1	2	1	4	3	6	2	7	1	3	1	0	3	2	3	5	4	6	1	2	0	2	3	3	0	4
495	2	2	5	1	4	4	6	0	0	5	5	0	1	4	4	0	4	0	4	3	5	2	3	3	4	0	2	1	4	1	5	2	4	0	1	1	3	1	5	4	4	1	2	1	2	1	3	1	2
496	1	5	5	5	6	5	6	5	2	5	5	3	5	3	5	3	6	2	6	5	5	5	6	5	6	2	6	5	5	5	5	3	6	3	3	5	3	5	5	5	5	5	5	5	3	5	5	5	5
496	2	5	5	5	5	5	6	3	5	5	3	3	5	5	5	3	5	2	5	3	5	5	5	3	5	2	5	5	5	3	5	2	5	2	3	5	5	2	5	3	5	5	3	3	5	3	5	5	5
497	1	4	6	6	6	6	6	4	5	5	6	2	0	6	6	0	7	0	7	4	5	5	5	6	6	3	7	6	6	3	6	0	6	0	4	6	5	2	6	5	6	5	5	3	6	4	6	3	6
497	2	6	7	6	7	6	6	4	5	6	7	3	3	6	7	4	7	3	7	4	6	5	7	6	6	4	7	7	7	3	7	2	7	2	3	6	6	3	7	5	5	2	6	3	6	3	7	5	7
498	1	3	5	4	6	4	5	3	3	5	5	4	5	5	6	3	5	4	5	4	5	5	5	4	5	4	4	5	4	2	5	1	5	1	2	3	6	1	4	5	5	3	2	4	4	4	5	1	3
498	2	5	6	6	6	5	5	3	4	5	6	6	6	5	5	3	6	5	7	5	5	3	7	4	6	3	6	5	5	4	6	4	5	3	5	6	6	4	6	5	5	3	4	3	5	3	4	3	4
500	1	2	5	5	4	4	5	2	4	4	4	2	5	4	4	0	5	0	4	4	4	4	5	3	4	0	4	2	3	1	6	1	5	0	1	1	2	4	5	3	5	4	4	1	1	1	4	1	5
500	2	3	5	3	3	3	5	1	2	5	5	2	4	2	3	1	5	1	3	2	5	1	6	2	4	1	3	3	4	1	6	1	5	1	3	1	2	3	5	1	5	2	4	1	1	1	3	1	1
501	1	5	6	6	6	3	5	2	5	6	6	1	5	5	6	1	6	2	6	3	6	3	6	5	5	5	6	6	6	3	6	3	6	2	3	5	2	3	6	6	5	5	5	2	5	5	6	2	6
501	2	3	6	5	6	2	1	3	3	5	7	2	2	2	6	2	6	5	6	5	7	6	6	5	6	6	3	7	7	3	6	1	3	3	2	5	5	2	5	5	5	2	3	2	5	5	5	2	3
502	1	2	5	5	5	5	5	2	3	5	6	5	6	5	6	2	7	2	6	5	3	3	6	5	5	4	5	5	5	1	6	1	5	2	3	5	5	3	5	5	5	5	4	4	5	4	5	3	5
502	2	1	5	2	5	3	5	1	3	5	6	3	5	3	4	1	5	1	5	1	3	4	5	5	5	3	5	5	5	1	5	0	5	3	1	5	3	1	5	4	5	2	2	4	3	1	5	1	5
503	1	6	7	5	6	5	5	4	5	6	6	4	5	7	6	5	7	5	6	5	5	4	3	5	6	4	6	5	6	3	7	3	5	3	4	5	5	4	5	4	6	2	5	4	5	5	6	5	4
503	2	5	6	4	6	6	6	5	5	6	5	3	5	5	6	4	6	5	6	5	6	5	6	5	6	4	5	6	6	3	6	2	5	2	3	5	6	5	6	5	5	5	5	3	5	6	5	3	5
504	1	3	5	5	5	3	6	1	6	6	7	0	5	5	6	2	6	0	6	3	5	2	3	3	5	0	6	5	6	1	7	0	5	0	0	5	5	2	6	4	6	0	5	0	6	1	6	3	7
504	2	5	6	5	7	5	6	1	6	5	6	0	5	5	5	0	7	0	6	4	5	2	6	5	5	2	6	6	6	3	7	0	6	0	0	5	5	3	5	4	1	1	5	2	6	0	6	0	6
505	1	2	4	2	3	5	6	0	1	5	6	3	4	3	5	0	1	2	6	1	1	1	1	4	6	1	3	6	5	1	6	1	6	1	3	2	2	1	2	3	5	5	5	0	5	4	6	1	4
505	2	2	3	3	1	5	6	0	0	4	5	0	2	2	3	1	3	0	6	1	1	1	1	3	6	1	5	5	5	1	6	0	5	1	0	4	3	0	3	5	6	4	5	2	5	1	5	0	5
506	1	2	7	4	6	5	6	6	5	5	6	1	1	6	6	1	6	4	6	2	7	1	7	5	6	2	6	6	6	5	6	2	6	4	3	6	6	3	6	5	3	3	2	2	2	4	5	2	6
506	2	2	7	1	6	6	6	5	5	7	7	1	2	6	6	2	6	3	6	3	7	2	7	5	6	1	6	3	6	2	6	1	7	1	1	6	6	2	6	5	5	2	5	2	5	2	6	2	5
507	1	3	6	4	2	4	5	1	2	1	3	1	5	0	1	0	5	1	6	1	5	1	5	4	5	1	6	5	2	2	6	1	6	0	1	0	1	1	5	5	5	1	1	0	1	1	4	0	3
507	2	5	5	5	6	4	6	3	6	4	2	1	2	3	5	1	7	2	6	4	3	5	4	2	5	4	4	5	5	2	7	1	6	1	1	5	3	0	1	6	6	1	0	1	1	3	5	3	5
508	1	4	5	4	5	5	4	1	1	1	4	1	4	1	4	1	5	1	5	2	2	3	4	1	5	1	4	4	4	3	4	2	2	1	1	5	1	1	3	4	5	1	1	0	4	2	1	1	1
508	2	1	5	3	4	5	5	1	1	1	4	0	1	3	5	1	6	1	5	3	5	1	1	1	5	1	4	2	4	0	5	1	4	1	1	4	2	1	2	2	3	0	4	1	4	1	3	1	2
509	1	4	6	6	6	5	6	6	6	6	7	5	7	6	7	5	7	4	6	6	5	6	7	5	7	3	6	7	7	3	5	4	6	4	4	5	7	3	7	5	7	4	6	6	5	3	6	3	6
509	2	1	7	6	7	6	5	3	7	6	3	5	5	6	3	4	6	4	4	5	2	5	6	3	4	6	4	6	7	5	7	4	7	3	4	6	5	4	4	6	7	4	5	5	4	6	6	5	7
510	1	5	6	5	7	5	6	5	7	6	6	5	7	5	6	4	6	3	6	3	3	5	7	3	7	5	5	6	6	3	6	2	7	1	6	4	3	3	6	5	5	3	5	1	5	1	6	2	6
510	2	6	6	5	6	6	7	5	6	6	7	6	6	6	7	1	6	5	6	2	6	3	7	5	5	3	6	6	5	3	5	1	6	1	1	5	6	5	5	6	6	5	5	2	5	5	6	2	6
511	1	3	6	2	6	3	6	3	5	5	6	3	5	5	5	1	5	1	5	2	5	2	6	2	6	1	3	1	5	1	6	2	5	1	2	1	2	3	6	3	5	2	3	2	1	3	5	1	5
511	2	6	7	5	5	2	6	5	2	5	6	6	6	2	5	1	2	2	7	2	6	5	7	5	6	1	3	3	5	2	6	1	7	1	2	3	2	2	6	2	3	2	2	2	6	5	5	1	5
516	1	2	6	4	5	4	5	0	2	4	5	0	2	6	6	0	4	0	5	1	4	1	4	4	6	1	5	2	2	3	5	1	6	0	2	1	2	2	5	1	4	0	1	0	2	4	4	0	1
516	2	2	6	2	4	1	1	0	1	3	6	0	1	2	6	0	2	1	6	1	1	1	2	6	6	1	2	1	1	0	5	1	6	0	1	1	1	1	3	3	5	1	1	1	1	3	6	0	5
519	1	3	5	6	7	6	7	1	5	6	7	0	2	6	7	0	7	2	7	5	6	5	5	3	6	0	3	6	6	2	5	3	7	0	3	5	5	3	6	4	7	3	5	1	3	5	3	3	6
519	2	0	6	5	7	1	6	0	1	7	7	0	2	7	7	1	7	1	6	1	1	1	6	5	5	1	5	6	7	0	6	0	6	1	1	0	2	2	6	0	6	1	7	1	7	1	5	2	7
520	1	5	5	5	5	6	5	3	5	5	5	3	6	4	3	4	6	2	3	5	5	3	5	3	5	4	5	5	6	3	5	4	6	4	4	3	5	3	6	3	5	5	5	3	5	4	3	4	5
520	2	4	6	5	6	4	5	4	3	5	6	3	6	5	5	3	5	4	5	5	6	5	6	4	6	4	5	5	5	3	5	4	6	4	4	4	6	4	6	3	6	5	3	5	5	4	5	5	5
523	1	3	6	3	5	5	6	0	3	2	1	2	5	5	5	0	5	0	5	0	3	0	5	3	6	0	5	4	3	1	5	2	5	0	1	1	3	3	5	5	5	1	3	2	0	1	5	2	3
523	2	0	4	3	5	3	7	2	3	3	5	0	3	5	5	1	5	0	3	1	0	0	3	2	5	0	2	3	3	2	6	0	3	1	0	1	3	2	5	3	4	2	3	0	2	0	3	0	0
524	1		2		4			2	1	7	1	1			7	1	7	5	7	2	2	7	4	3	1	1	5	0	7		5		7	6		3	5		6	5	3		6	6	4	1	1		7
524	2	0	4	5	4	4	6	4	4	4	5	0	5	3	5	3	6	4	0	4	3	4	5	3	0	2	3	5	4	4	5	0	6	4	3	4	4	4	5	5	5	4	5	4	3	3	4	0	4
526	1	5	5	7	5	6	7	0	6	6	7	5	6	7	5	0	6	0	4	7	6	5	7	6	7	0	5	6	5	0	5	4	7	0	0	6	0	0	5	5	6	5	7	0	6	0	6	0	5
526	2	5	6	5	6	5	6	4	5	6	7	2	6	6	5	1	5	5	5	4	5	5	6	5	6	5	6	5	6	2	6	2	6	3	2	5	5		5	5	6	6	5		5	5	3	3	5
527	1	5	5	4	5	0	5	0	5	5	5	3	0	4	3	5	6	0	4	0	0	5	5	5	5	0	6	5	5	5	5	0	5	5	0	0	5	0	0	4	5	4	5	0	5	5	5	0	5
527	2	5	5	3	1	4	5	0	3	5	6	5	0	4	2	3	5	3	5	1	3	3	5	5	5	1	5	5	5	0	5	0	5	0	4	4	1	5	5	5	3	5	5	1	5	4	5	0	4
529	1	4	5	4	6	5	5	2	3	5	6	3	7	6	6	2	6	2	7	3	4	4	6	6	6	2	7	5	4	2	7	1	5	4	4	5	6	4	6	5	5	2	4	2	2	4	5	2	2
529	2	4	5	3	6	6	5	6	3	6	6	6	6	6	6	6	6	2	6	4	6	5	6	6	6	3	6	5	6	2	6	2	7	5	2	2	5	2	6	6	6	3	5	5	3	1	5	2	6
530	1	5	7	7	7	6	7	5	7	6	6	7	7	6	7	1	6	1	7	5	7	5	7	3	6	3	6	5	7	3	7	1	7	1	1	7	5	1	7	6	7	6	5	5	5	2	7	1	6
530	2	6	7	5	7	5	6	5	5	6	6	7	7	6	6	1	6	1	7	7	6	7	7	5	6	3	6	6	5	5	7	4	7	3	2	6	7	2	7	6	6	3	6	2	3	5	6	3	6
532	1	4	4	4	4	4	3	3	2	5	5	3	2	4	5	2	6	2	4	1	3	2	3	2	4	2	4	4	4	3	5	2	5	1	3	5	2	4	5	4	3	4	4	2	4	4	5	4	6
532	2	4	5	4	4	5	5	4	4	4	5	2	3	4	4	2	5	1	4	2	3	3	3	4	5	2	4	5	4	3	4	3	5	2	2	4	4	4	5	4	4	1	4	3	4	4	5	1	5
535	1	2	5	3	3	6	6	5	5	5	6	1	5	6	5	0	6	3	6	1	6	2	3	5	5	2	5	5	5	0	6	1	6	0	2	5	3	2	5	5	6	5	5	0	5	5	5	3	6
535	2	2	5	2	5	5	5	0	2	5	5	1	2	5	5	0	7	2	5	2	5	0	3	6	6	1	5	5	3	0	6	2	3	0	2	1	3	2	2	3	6	5	5	3	2	2	5	2	5
537	1	5	6	4	4	6	6	0	4	4	6	4	5	5	5	0	5	4	6	4	5	5	5	4	6	5	6	5	6	4	6	5	6	3	4	5	4	4	5	4	5	4	4	5	4	5	5	4	5
537	2	5	6	5	5	4	6	5	3	6	5	3	4	5	6	5	0	5	4	0	5	4	5	5	5	3	3	5	6	4	6	0	6	0	0	6	3	4	5	4	5	0	5	3	3	4	3	0	5
539	1	6	5	5	6	5	5	6	3	0	6	3	5	3	5	0	2	0	5	3	7	5	7	7	6	2	7	5	5	2	5	2	7	3	0	5	5	2	5	2	4	3	3	4	0	0	5	2	2
539	2	5	3	3	6	7	6	6	6	3	3	3	2	5	4	2	2	0	6	5	4	2	7	4	2	4	3	5	4	0	5	6	6	2	2	5	2	2	2	5	2	3	4	2	4	1	3	3	5
540	1	4	5	5	5	5	5	5	6	4	5	5	7	4	5	1	5	4	5	3	2	5	1	4	6	1	4	5	2	5	5	0	5	5	2	5	5	1	5	5	5	4	6	4	5	4	5	4	5
540	2	1	5	5	5	5	5	5	5	4	5	5	6	5	5	1	4	3	6	4	1	2	2	5	5	2	5	5	4	2	6	1	6	0	2	4	5	2	5	5	5	4	4	5	4	4	6	4	4
541	1	1	6	5	5	4	3			5	5	5	5				5		5			3	5	4	5		5		1		5		5	4	0	5	5	4	4	4	2		4	4	5		3		4
541	2	3	5	4	4	4	5	3	4	4	5	3	5	0	4	0	4	3	5	3	3	4	4	3	5	0	6	4	4	0	6	0	5	0	0	4	5	0	5	3	5	3	3	4	4	0	4	3	4
542	1	5	6	5	6	6	6	5	6	6	7	2	5	5	6	1	7	3	7	5	3	3	7	5	6	0	6	6	6	2	7	0	7	0	3	6	3	5	7	3	5	5	3	2	5	5	6	2	5
542	2	3	5	5	5	3	7	1	2	6	6	1	2	5	5	1	6	0	6	2	2	2	6	5	6	0	5	6	6	1	6	0	6	0	1	5	3	3	6	5	5	2	5	1	5	3	6	2	5
544	1	3	6	5	7	3	4		6	7	6	1	6	6	5	3	7	5	5	7	7	4	7	7	6	4	7	6	7	1	7	0	6		1	6	5	1	6	6	5	1	3	4		1	5		6
544	2	4	4	5	6	5	5	5	7	7	7	4	6	6	5	0	7	7	7	5	6	3	7	6	6	3	7	5	5	0	7	0	7	4	0	4	4	4	7	5	5	4	7	4	7	0	4	0	3
545	1	5	6	5	5	5	6	2	5	5	6	2	4	5	5	2	6	4	6	2	5	2	2	2	6	4	6	6	6	3	6	2	6	5	4	5	4	2	5	5	6	3	4	3	5	3	5	2	5
545	2	5	7	5	6	5	5	6	5	6	7	2	6	6	6	1	7	3	6	2	5	6	2	5	6	5	6	6	6	2	6	2	7	2	2	5	5	2	5	4	5	2	5	3	6	4	6	5	5
548	1	5	5	5	6	4	5	0	3	5	0	2	5	4	5	2	5	4	4	1	5	0	6	4	5	4	5	5	5	3	5	3	5	3	2	2	5	5	5	3	3	2	5	0	4	5	4	4	5
548	2	5	5	5	6	5	5	5	0	4	5	0	6	4	4	0	5	0	5	4	5	0	6	5	5	5	5	5	5	4	5	3	6	4	0	4	4	3	5	4	5	5	5	0	5	5	5	0	5
549	1	6	6	6	7	6	5	6	3	6	6	6	7	6	6	6	6	6	6	6	6	5	6	6	6	6	5	6	5	6	6	5	6	3	5	6	6	5	6	6	2	6	6	6	6	6	6	3	7
549	2	5	5	5	5	5	5	6	5	5	5	5	5	5	6	5	5	5	5	5	5	6	5	5	5	5	5	6	5	5	5	5	5	5	5	5	5	5	5	5	5	6	5	5	5	5	5	5	5
551	1	3	5	3	5	0	6	1	3	5	6	3	5	5	5	3	6	3	5	1	7	2	7	2	3	0	3	5	5	5	6	3	6	0	0	2	0	5	6	0	5	3	3	1	1	3	5	0	6
551	2	5	5	5	5	6	7	6	6	5	5	0	6	5	5	0	7	1	5	5	7	3	7	5	5	4	5	5	6	3	6	0	7	0	3	3	0	5	5	5	5	2	5	4	5	4	6	0	6
552	1	5	7	5	6	7	7	3	6	7	6	4	4	7	7	5	7	4	5	3	4	5	5	5	6	5	6	7	7	4	7	4	7	4	4	6	5	4	5	5	2	5	5	3	5	5	6	6	7
552	2	6	5	3	6	7	7	3	5	6	7	5	4	7	7	5	7	1	6	5	6	6	7	6	6	3	7	7	7	3	7	5	7	3	4	4	4	5	5	3	6	7	5	4	6	5	6	4	7
553	1	4	5	0	7	3	6		0	6	6	0	6	5	6	0	7	0	3	0	7	0	7	0	3	0	1	0	1	0	6	0	7	0	0	2	6	2	5	5	5	0	0		5	1	5	0	4
553	2	2	6	6	7	0	5	4	4	7	7	4	5	4	6	4	7	5	7	0	7	6	7	3		4	6	5	3	4	6	0	6	5	4	3	5	4	6	5	6	0	3	3	1	0	6	4
554	1	3	6	3	6	5	5	3	3	4	3	3	3	3	5	3	6	2	6	3	3	3	3	5	6	3	3	3	5	3	5	3	7	3	3	3	3	3	5	5	5	3	5	3	3	3	5	3	4
554	2	3	7	3	5	5	7	3	3	3	3	3	3	3	5	3	5	4	5	3	3	3	3	4	5		6	5	3	5	5	3	5	3	3	3	3	3	5	3	5	3	3	3	3		3		5
555	1	1	5	5	2	2	6	2	1	6	2	1	2	5	5	0	2	2	5	1	1	5	6	1	3	1	5	3	5	0	6	2	5	1	0	0	5	0	6	2	5	1	2	1	2	1	2	1	4
555	2	4	5	3	5	1	5	0	1	6	6	0	1	5	2	0	5	1	6	1	1	1	3	2	3	1	2	2	2	1	6	0	3	1	1	4	3	1	5	5	3	1	3	0	5	1	5	0	3
556	1	3	6	6	6	5	6	4	5	6	6	3	4	6	6	3	6	0	6	2	5	2	5	6	5	4	6	6	6	6	6	3	6	1	4	6	5	4	6	6	6	4	5	2	6	6	5	2	6
556	2	3	7	2	6	2	4	4	5	5	6	3	7	6	6	0	6	0	5	0	1	2	5	5	6	5	6	6	6	2	7	0	5	2	3	6	6	2	6	5	5	2	3	3	6	4	6	0	3
557	1	4	4	4	4	4	6	1	4	4	5	1	4	5	4	1	5		5	4	2	4	2	4	4	1	4	4	4	6	5	1	7	1	3	4	4	3	4	4	4	2	4	2	4	4	4	1	4
557	2	5	4	4	4	4	4		1	5	6	3	4	5	4	2	7	1	5	3	4	4	2	4	4	2	4	3	4	4	4	1	6		4	5	5	3	5	4	4	4	4	4	4	4	4	1	4
558	1	3	5	3	4	4	7	3	5	5	6	0	5	2	3	1	7	0	6	3	3	1	2	1	6	1	2	4	4	5	4	3	7	0	1	5	1	0	5	4	4	3	2	0	2	3	4	2	6
558	2	4	5	5	5	1	5	0	2	3	5	1	5	3	3	0	6	2	3	0	1	1	1	2	3	0	3	4	4	0	4	0	6	0	0	2	2	1	4	1	2	1	2	0	4	1	4	1	4
559	1	5	3	3	5	5	6	2	3	5	3	1	1	2	2	1	5	1	1	1	3	1	3	5	3	3	5	3	3	0	5	0	6	1	1	1	2	1	3	3	4	2	3	1	6	1	3	0	3
559	2	3	2	3	5	5	6	1	1	2	2	0	1	1	2	1	6	1	3	1	3	1	3	3	3	1	6	2	3	5	5	4	6	1	0	2	5	0	3	3	5	1	3	1	2	2	3	0	2
562	1	5	6	6	6	3	6	3	2	5	5	2	6	5	6	1	6	2	7	2	5	3	7	2	6	2	6	5	3	3	6	4	5	0	2	6	5	5	6	5	6	3	6	2	3	3	6	2	5
562	2	6	6	6	6	5	6	5	5	5	6	5	6	6	6	2	7	2	7	3	5	2	6	6	6	5	5	5	5	5	6	4	6	1	3	6	6	5	6	5	5	3	5	2	5	3	6	3	3
563	1	2	5	2	5	2	5	2	3	5	6	4	6	5	5	1	6	2	6	2	4	3	1	3	5	4	5	5	5	4	5	2	6	1	1	3	6	4	5	5	3	2	3	3	5	3	5	1	3
563	2	3	5	2	5	3	6	2	5	5	6	1	6	5	5	1	6	2	5	2	2	2	2	5	5	2	5	5	5	2	5	3	5	1	2	2	5	1	5	3	4	2	5	2	5	3	5	2	5
564	1	5	6	4	5	3	6	1	5	7	6	3	7	6	6	4	7	3	6	2	4	1	1	6	6	1	6	4	5	2	6	3	6	1	1	5	6	1	5	5	6	1	3	3	4	3	6	1	6
564	2	2	5	4	5	6	7	2	7	6	7	2	6	4	6	0	6	1	6	1	1	2	1	2	4	1	4	4	5	1	6	1	6	0	1	5	1	1	5	4	6	1	3	5	5	4	4	1	6
565	1	5	3	2	3	3	6	6	5	4	5	4	6	5	6	5	1	3	3	3	3	5	3	3	6	2	3	2	6	2	6	1	6	5	3	1	3	2	6	2	1	1	3	2	4	3	4	5	2
565	2	5	5	5	6	5	6	5	7	5	3	3	5	5	5	3	6	3	4	5	6	5	7	5	5	5	3	5	6	5	6	2	7	5	5	5	5	5	5	5	3	5	5	4	6	5	6	5	5
567	1	6	6	5	5	4	6	6	7	5	7	0	5	5	3	4	5	4	7	1	6	3	6	4	6	1	6	6	7	1	7	1	7	1	1	3	3	5	5	5	5	5	4	1	5	5	7	3	6
567	2	5	7	5	7	5	7	5	7	6	7	0	7	5	7	0	7	5	7	7	7	6	7	6	7	0	7	7	5	0	6	0	7	0	5	5	5	6	7	5	6	3	5	1	5	5	6	4	6
568	1	3	5	5	5	5	7	4	5	6	5	1	5	5	6	1	6	0	7	2	3	2	5	2	5	1	5	5	6	2	7	1	6	0	1	5	5	2	5	4	4	4	4	2	5	2	6	1	6
568	2	2	5	3	5	2	6	3	3	5	5	1	4	5	5	0	5	1	5	2	2	1	6	2	5	1	5	5	5	2	6	1	6	1	0	3	4	3	5	4	5	3	2	1	5	1	5	0	5
570	1	2	3	3	5	3	3	3	3	3	5	5	5	3	3	3	7	3	6	3	3	2	5	5	5	2	5	3	3	3	7	2	5	2	2	2	3	3	3	3	3	2	2	2	3	3	3	2	3
570	2	3	5	3	3	3	6	2	3	3	5	3	6	3	3	3	6	2	6	5	3	2	3	3	5	2	3	3	3	2	5	2	6	3	2	3	2	3	6	2	3	1	3	2	3	3	5	1	3
572	1	5	5	3	6	1	3	4	2	2	6	4	6	5	5	3	5	3	3	5	4	4	5	3	5	4	5	5	3	3	5	2	5	4	3	1	4	3	5	3	5	4	4	3	4	1	3	1	5
572	2	3	5	5	5	3	4	2	1	5	5	2	6	3	6	1	6	3	6	4	6	4	7	5	5	4	7	5	4	2	5	1	5	1	0	1	3	1	5	3	5	1	5	1	2	1	5	1	1
573	1	3	5	5	6	5	5	4	5	3	7	4	7	2	5	4	7	4	5	1	2	2	7	2	5	4	3	6	7	4	6	4	6	4	4	5	6	3	6	5	5	4	4	4	4	1	6	1	5
573	2	2	5	6	5	5	7	4	3	7	7	4	6	2	6	4	7	3	6	5	4	5	5	5	5	2	6	7	6	4	5	4	5	3	4	5	6	3	5	3	5	5	5	2	6	5	5	3	7
574	1	3	6	2	6	3	5		5	6	6		7	5	5		6		6	4	6	1	6	1	5	3	5	2			6	0	5		3	5	3	5	5	3	3	5	5	5	4	3	6		5
574	2	4	6	5	6	4		4	2	6	6	4	6	3	6	0	5	4	6	4	5	0	6	5	5	4	6	0	5	5	6	4	5	3		4	5	5	6	5	5	4	5	5	5	4	5	4	5
575	1	4	5	5	5	3	3	2	3	5	6	0	2	6	5	1	7	1	5	6	6	6	7	5	5	3	6	5	2	2	5	2	5	0	3	4	4	1	4	4	4	0	4	1	5	2	5	1	4
575	2	3	5	3	6	4	6	2	3	5	6	1	1	5	6	1	6	0	6	7	7	7	7	5	6	1	5	5	5	0	5	0	6	0	1	4	5	1	4	2	4	0	4	4	5	1	5	0	5
576	1	3	6	5	5	5	5	2	5	3	6	2	5	5	5	2	7	1	5	3	5	2	1	5	6	2	5	3	5	2	6	1	5	2	2	3	5	1	5	5	5	3	5	1	6	3	5	2	5
576	2	5	6	5	5	5	6	2	3	6	6	3	5	5	6	2	7	2	6	2	6	3	1	5	6	2	5	5	5	5	6	1	6	1	3	6	6	3	5	5	6	5	5	1	5	3	6	2	6
577	1	5	6	7	5	6	7	2	4	6	6	0	2	6	3	0	6	2	6	3	4	3	4	6	7	0	6	5	5	4	5	2	6	2	1	4	5	2	6	5	5	4	4	3	5	4	6	4	7
577	2	3	5	4	3	4	6	4	3	5	5	0	2	4	4	1	5	0	5	4	3	3	4	4	5	3	4	5	5	3	5	1	5	0	1	4	3	2	6	4	5	4	4	2	5	3	4	4	6
580	1	6	6	6	6	3	6	5	5	5	5	0	5	5	5	4	6	4	5	4	5	5	6	6	6	0	5	5	5	3	6	0	6	0	4	4	4	5	5	5	5	5	5	4	4	6	5	4	5
580	2	6	7	5	6	6	6	6	5	5	6	0	5	5	5	0	6	4	5	3	5	0	5	5	6	3	6	5	6	2	6	3	5	4	5	3	4	5	6	4	6	2	5	2	5	6	5	0	6
581	1	2	5	2	5	2	5	1	1	4	1	0	2	4	2	2	6	2	2	3	5	3	2	5	3	3	4	5	4	4	4	2	5	3	0	3	5	2	5	4	5	0	4	1	0	4	5	4	3
581	2	4	4	2	4	4	6	0	3	6	6	2	4	2	4	1	5	1	5	2	1	2	2	4	4	1	4	4	3	1	5	0	4	0	1	1	1	1	4	2	5	3	4	1	4	3	3	1	2
582	1	6	5	4	4	5	7	4	5	4	5	3	5	5	4	3	5	0	5	4	5	4	5	5	5	3	5	6	6	4	7	2	5	4	4	0	4	0	5	4	4	4	3	4	4	5	4	4	5
582	2	4	5	4	4	4	6	2	4	5	5	5	5	5	4	3	3	1	6	3	3	3	6	4	5	4	5	5	6	1	5	4	5	0	2	1	4	4	5	4	4	2	5	3	3	5	6	5	5
583	1	6	6	6	7	3	6	1	3	6	6	1	5	6	6	2	6	2	7	4	3	3	1	5	6	5	7	5	6	3	7	2	6	1	3	5	5	3	7	4	5	5	5	4	4	3	4	0	5
583	2	3	5	5	6	3	5	7	6	5	5	1	2	3	5	1	5	3	6	5	3	3	1	3	5	3	6	5	6	3	5	1	3	1	1	5	3	5	5	1	4	3	3	3	2	2	5	1	4
700	1	6	7	5	7	5	5	4	7	6	7	3	4	6	7	5	6	5	7	4	5	5	7	5	7	5	7	7	7	5	7	5	6	2	5	5	6	4	6	5	6	3	7	4	5	5	7	3	7
700	2	6	6	6	7	5	7	1	3	7	7	3	1	6	6	1	6	2	7	5	7	5	7	6	7	1	6	6	7	5	7	1	7	1	2	6	6	5	7	2	4	3	3	1	6	2	7	2	7
701	1	4	4	4	5	4	5	3	3	2	3	4	5	4	5	3	6	1	5	3	4	5	4	5	5	3	6	5	7	1	7	2	6	2	2	3	3	3	5	3	5	1	2	2	6	4	5	2	4
701	2	2	4	4	5	5	7	2	3	4	4	3	4	4	4	3	6	1	5	3	5	3	7	4	5	1	5	5	5	2	6	5	7	1	3	3	3	4	4	1	2	2	3	3	4	2	5	1	3
702	1	4	3	5	2	5	6	1	3	4	5	1	4	4	3	0	6	0	2	1	2	1	4	2	2	0	3	2	4	1	5	0	2	1	1	4	1	4	5	4	4	4	3	1	1	1	2	0	5
702	2	1	1	4	2	2	5	0	1	2	5	1	2	2	2	0	5	1	1	1	1	1	0	1	2	0	5	1	2	0	5	1	3	1	0	1	2	1	3	1	2	0	1	1	1	1	2	1	3
703	1	3	4	1	5	3	5	3	4	4	3	3	4	3	4	2	5	2	3	1	4	3	3	3	3	2	4	3	4	2	5	1	5	2	2	2	3	3	4	3	5	4	4	1	4	2	4	1	3
703	2	3	4	3	4	3	6	3	4	3	5	3	3	3	3	1	4	2	5	3	6	3	6	4	3	1	4	4	4	1	5	1	5	2	2	3	4	3	4	3	4	2	3	3	4	2	4	2	2
704	1	5	5	6	5	6	6	5	7	6	6	5	5	5	5	2	6	5	5	3	6	5	6	5	5	2	5	5	6	6	6	2	7	1	5	6	1	5	6	6	6	1	2	5	3	5	6	0	5
704	2	5	5	3	5	6	6	5	6	5	6	2	2	5	6	1	7	6	5	6	6	5	6	2	3	2	5	5	5	5	5	1	5	3	5	5	2	1	5	5	4	1	3	5	5	6	6	2	5
705	1	4	5	5	4	4	5	5	5	4	5	4	5	1	5	4	5	4	5	4	3	0	0	0	5	4	4	4	5	3	5	0	5	0	0	0	0	0	5	4	4	4	5	0	5	0	3	2	5
705	2	3	5	2	4	4	3		3	3	6	5	5	4	3	0	7	3	6		4		0	4	5	3	4	4	5	4	5	0	3	0	0	4	0	0	5	4	3	0	4	0	5	0	3	0	3
706	1	5	6	5	6	5	5	5	6	5	7	1	7	5	6	1	7	5	6	5	5	5	5	6	5	4	7	6	5	3	7	0	5	0	1	6	6	2	5	5	6	1	6	1	5	5	6	0	6
706	2	3	5	5	6	5	6	2	6	6	6	2	6	6	6	0	7	5	6	4	6	4	5	4	6	2	6	2	5	0	6	2	6	1	0	2	3	0	6	2	3	1	5	0	4	0	5	1	2
707	1	6	6	5	5	5	6	1	3	6	5	2	3	6	5	1	6	2	6	5	2	3	2	5	6	5	6	6	6	1	6	4	6	3	1	5	5	1	6	6	3	2	6	5	5	3	6	1	5
707	2	6	6	5	5	6	6	2	5	3	6	2	5	5	6	2	6	2	6	5	5	5	5	6	6	5	6	5	6	5	6	2	6	2	2	5	3	2	5	6	5	2	6	5	6	5	6	3	6
708	1	4	5	4	5	6	7	4	4	1	6	0	4	3	5	0	7	0	6	4	7	4	6	3	6	0	3	6	5	0	5	0	7	0	0	0	4	0	5	5	4	0	5	4	5	0	5	0	2
708	2	5	3	4	5	6	7		4	5	6	4	4	4	6		7	4	7	3	7	3	7	3	5	4	3	3	7	3	7	4	7	4	6	4	5	4	5	6	3	4	3	4	5		3	4	5
709	1	2	5	3	4	1	4	1	2	2	3	1	2	2	4	0	4	0	2	1	3	1	2	3	3	1	5	2	3	1	5	1	3	1	1	2	1	2	2	3	2	0	1	0	1	0	1	0	2
709	2	2	3	4	4	0	2	0	1	1	3	1	1	1	2	0	2	0	2	1	2	1	3	2	2	1	3	1	2	1	5	2	1	0	0	0	0	0	2	3	2	1	1	0	1	1	0	0	1
710	1	6	7	7	7	5	5	0	6	6	7	5	6	7	7	0	7	0	6	3	6	4	6	6	6	0	6	5	6	0	6	0	7	0	0	6	3	5	6	5	5	5	6	3	6	4	7	5	6
710	2	5	6	6	6	5	6	5	6	6	5	5	6	6	5	1	5	2	5	1	5	2	7	5	6	2	6	5	5	3	6	4	6	0	3	5	2	5	5	4	3	5	5	1	5	0	5	0	5
711	1	5	3	2	5	4	1	0	4	3	5	0	3	1	3	0	5	0	3	1	0	3	1	5	5	0	3	4	4	0	5	0	5	4	0	0	1	3	4	3	5	0	1	0	0	0	4	0	3
711	2	3	6	3	6	5	5	2	5	5	5	5	6	2	5	3	6	0	7	4	0	3	0	5	5	0	6	5	3	0	5	0	6	0	1	0	3	3	5	5	3	0	5	4	6	0	3	0	5
712	1	3	6	4	5	2	2	0	2	3	6	0	3	2	5	0	4	4	6	0	3	1	1	3	3	2	4	5	5	1	5	1	2	4	1	3	3	2	4	3	3	1	2	0	5	3	3	1	3
712	2	3	5	5	5	0	0	1	4	5	5	1	5	5	5	0	6	0	5	0	0	1	0	3	3	0	5	5	5	1	5	0	1	0	4	3	5	1	5	3	5	0	2	1	3	1	5	0	5
713	1	5	6	6	5	2	5	1	2	4	5	1	3	5	5	1	3	2	5	2	7	5	7	2	5	1	5	5	6	2	6	1	5	1	1	2	5	6	7	4	3	2	2	1	2	4	3	1	5
713	2	5	7	6	5	5	7	1	5	5	5	1	3	6	5	1	6	2	6	5	7	5	7	5	5	2	5	5	6	1	7	1	7	1	1	5	3	3	6	1	3	1	5	2	6	1	6	1	6
714	1	1	5	5	3		5	3	5	7	5	4	5	1	5	0	7	4	6	3	7	4	7	4	5	0	5	4	7	0	5	0	6	4	0	4	4	1	5	4	5	0	2		2	4	4	2	2
714	2	5	5	0	5	5	5		5	5	6	4	5	5	5	4	7	4	5	7	7	3	7	5	5	5	4	5	3	7	5	2	5	4	4	0	4	4	5	4	4	3		4	4	6	5	5	5
715	1	5	7	5	7	7	6	1	6	5	7	1	6	5	7	1	7	1	5	3	7	5	4	4	7	2	6	6	5	1	7	1	7	1	1	5	5	5	6	6	4	1	6	1	7	1	6	1	3
715	2	5	6	6	6	7	7	3	5	6	7	1	5	5	5	1	7	1	7	5	7	5	7	5	6	1	6	6	6	5	7	2	7	1	5	5	5	6	6	5	5	1	2	1	6	1	6	3	3
716	1	4	5	4	5	5	5	5	5	5	5	4	5	5	5	4	5	5	5	5	4	5	3	5	5	5	4	5	5	4	5	4	5	4	4	4	4	4	5	4	5	4	5	5	4	4	4	4	4
716	2	4	5	4	5	4	5	4	5	5	6	4	4	5	5	4	5	4	5	4	4	4	5	5	5	5	5	5	5	4	5	4	5	4	4	4	4	4	5	5	5	5	5	4	5	4	4	5	5
719	1	2	7	1	5	4	6	0	3	2	6	2	4	5	5	3	5	3	5	3	1	3	2	5	5	2	5	5	5	1	7	1	7	0	0	3	5	1	6	4	5	2	5	3	3		5	0	5
719	2	3	6	2	5	5	6	1	3	6	7	0	4	5	5	0	7	3	7	1	1	3		4	4	0	5	4	5	3	7	1	7	1	0	5	6	1	6	5	5	5	5	1	5	0	5	5	5
720	1	6	6	2	6	7	7	2	6	5	7	3	2	6	6	1	7	1	6	2	3	5	0	5	6	5	6	6	6	5	6	2	7	0	1	5	2	5	5	6	5	3	5	1	6	5	6	2	5
720	2	5	6	5	6	6	6	1	5	6	7	3	3	6	6	2	7	2	7	2	3	3	2	1	6	5	7	6	6	2	6	5	7	1	2	5	6	3	5	6	6	3	5	2	5	5	6	3	6
721	1	5	6	5	5	5	6	5	5	7	6	2	2	5	3	2	7	2	5	5	6	6	7	3	5	2	3	5	6	3	6	3	7	2	3	5	5	5	6	5	5	3	6	2	5	2	5	2	5
721	2	3	7	5	6	5	6	3	5	7	7	2	2	5	7	2	7	3	6	5	7	6	7	3	6	2	5	6	6	5	6	2	6	2	3	3	6	3	5	5	5	3	6	3	3	5	5	3	3
723	1	4	6	5	4	5	7	0	1	5	6	3	5	5	3	3	6	0	6	2	6	0	7	3	4	0	4	3	5	3	7	5	4	0	0	5	3	4	4	5	5	0	5	1	5	5	6	0	6
723	2		5	1	7	5	6	5	3	5	7	0	5	4	6	0	6	0	7	5	7	0	6	4	5	4	4	6	7	5	6	5	6	0	0	5	5	3	3	4	4	4	5	0	6	4	4	1	5
724	1	3	6	1	6	2	5	2	3	1	6	1	6	3	6	0	7	3	7	0	2	1	2	3	5	0	6	5	5	5	6	0	1	3	0	2	1	3	6	5	6	1	4	0	5	4	6	1	5
724	2	3	6	4	6	6	6	4	5	4	6	0	7	4	6	0	6	5	7	1	0	3	0	1	5	0	5	6	5	0	4	0	7	0	0	3	7	6	5	4	5	0	0	1	5	3	2	0	4
725	1	3	3	3	5	5	5	1	5	3	5	1	6	3	5	0	5	5	6	1	6	3	5	3	6	2	6	5	5	1	6	1	6	0	1	2	1	2	5	3	3	1	3	1	3	3	3	1	3
725	2	3	5	3	3	3	6	2	3	3	3	3	6	5	3	2	6	3	6	3	7	3	7	3	5	3	6	6	6	2	6	3	6	2	3	3	2	3	5	3	3	3	5	2	3	1	5	2	3
727	1	3	4	2	4	3	5	3	3	5	5	3	6	3	6	2	5	2	6	2	5	3	1	5	6	2	5	6	5	3	5	0	5	0	3	5	5	3	5	5	3	3	4	1	5	3	6	3	3
727	2	2	6	3	5	3	6	3	6	5	6	3	6	3	2	0	6	0	5	1	2	3	1	3	6	0	3	5	3	2	6	0	5	1	0	1	5	2	5	5	5	3	6	1	6	0	6	2	5
728	1	5	6	5	6	6	7	4	4	4	4	5	7	4	6	0	6	5	7	4	6	3	7	5	7	5	4	3	5	1	6	1	5	1	2	0	5	1	7	0	1	3	3	1	6	1	2	1	5
728	2	6	6	6	6	4	6	0	5	4	5	1	7	4	6	0	7	0	7	3	6	5	6	6	6	4	6	5	3	3	6		7	0	1	2	5	6	7	0	2	1	1	1	7	2	3	4	5
731	1	3	6	5	3	5	2	4	6	5	6	4	5	4	4	4	6	2	5	4	1	2	0	2	5	1	5	3	7	3	6	0	5	0	1	2	1	1	2	5	5	1	1	1	4	1	3	5	5
731	2	4	5	3	5	3	5	3	4	3	7	0	3	4	3	0	6	0	6	1	0	1	1	3	3	1	5	2	5	3	5	0	5	0	0	1	0	0	3	4	5	0	2	0	3	0	3	2	3
732	1	3	6	7	5	6	6	0	5	6	5	4	6	6	6	4	7	0	7	5	5	4	0	6	6	0	5	7	7	4	7	0	5	5	5	0	5	5	6	6	7	5	5	0	5	4	5	0	7
732	2	5	6	3	7	6	7	0	5	5	5	5	7	6	5	4	6	5	7	4	4	5	4	7	7	4	7	5	7	4	7	4	7	4	0	5	5	0	6	4	5	5	5	0	5	5	5	3	7
733	1	2	5	1	5	5	5	3	3	3	5	0	3	2	5	1	6	3	5	1	1	1	1	5	6	5	6	5	1	2	5	1	4	0	1	5	5	1	3	4	5	2	5	1	5	1	2	1	1
733	2	3	5	3	3	4	5	3	3	4	5	0	1	2	4	1	2	1	6	3	1	1	1	4	4	2	6	2	3	3	5	1	3	1	1	2	3	2	5	4	4	2	3	1	3	2	4	1	3
735	1	3	5	5	6	2	5	2	5	6	7	3	7	5	7	0	7	1	7	3	3	5	5	5	5	0	6	3	6	3	6	0	6	2	0	1	1	1	5	5	5	0	3	0	5	1	5	0	6
735	2	3	5	3	6	5	6	4	5	5	7	3	7	5	6	4	7	4	7	5	3	5	5	3	6	4	5	5	5	4	5	4	6	4	4	3	3	4	5	5	5	4	3	4	4	4	6	4	5
737	1	3	3	4	5	3	5	5	5	4	4	4	6	5	5	4	6	3	6	4	4	4	4	4	5		6	4	3	4	6	2	5	2	4	3	4	2	5	4	5	4	4	3	4		5	3	4
737	2	4	5	5	5	4	3	3	5	3	5	3	5	4	5		5	5	5	5	5	3	2	5	5		5	4	3	3	6	0	5			5	5	2	5	4	5	2	5	5	4	4	3	4	4
738	1	5	5	4	5	5	5	5	5	5	5	4	4	5	5	4	5	4	6	4	5	4	3	5	5	4	4	5	6	4	5	4	5	4	4	4	5	5	6	4	6	5	5	4	6	4	5	4	5
738	2	4	5	4	5	5	6	4	4	5	5	4	4	5	5	4	5	4	5	4	5	4	5	5	6	4	4	5	5	4	5	3	5	4	4	4	4	4	6	4	6	4	5	4	5	4	5	4	5
739	1	5	5	5	5	5	3	4	5	6	7	5	5	5	5	2	6	2	6	5	2	4	3	5	3	4	5	4	2	2	6	2	5	2	5	5	6	2	5	5	2	2	2	4	5	3	5	2	5
739	2	6	6	6	6	2	3	5	6	5	7	3	6	6	7	4	6	2	7	4	2	4	3	5	6	4	4	5	5	2	6	2	2	2	2	5	6	2	5	3	5	2	5	4	6	2	4	2	3
740	1	5	6	5	6	4	6	5	5	7	6	3	6	5	5	0	5	2	7	2	4	2	5	5	6	2	6	4	3	2	5	0	6	0		5	4	3	4	5	4	2	3	0	5	5	5	0	5
740	2	6	7	5	6	5	6	1	5	6	7	0	5	3	6	0	6	0	7	2	5	3	5	2	5	2	6	4	3	0	6	3	7	0	3	5	5	5	5	5	5	0	5	0	5	2	6	0	3
743	1	2	2	3	3	6	6	5	5	6	7	2	6	3	4	0	7	1	5	3	5	2	6	2	3	0	4	6	6	2	5	0	7	0	0	0	1	1	4	3	4	3	6	1	2	0	5	0	5
743	2	4	5	4	4	5	6	3	4	5	5	4	5	2	5	0	5	0	5	5	6	3	5	4	5	0	5	2	6	2	5	5	7	1	0	5	4	4	5	4	4	0	4	0	4	2	5	3	5
745	1	6	7	6	6	7	7	5	5	5	5	5	6	5	6	4	7	5	7	4	5	4	4	5	5	3	6	5	6	7	7	4	7	4	5	6	5	7	5	6	5	1	6	1	6	4	6	4	5
745	2	6	7	6	6	7	7	3	5	5	6	6	6	5	5	5	7	2	6	2	3	5	6	5	5	5	7	5	6	6	7	6	7	1	6	5	6	7	6	6	6	3	5	3	5	6	5	5	6
746	1	2	5	5	5	6	6	3	5	2	5	3	6	5	6	2	7	2	5	2	6	1	5	4	5	4	5	5	6	5	6	1	6	1	1	4	2	5	5	5	5	2	4	0	5	5	6	5	5
746	2	5	7	4	6	5	5	5	5	4	7	4	6	5	7	3	7	0	6	2	2	4	4	4	6	1	7	6	6	2	7	1	2	0	1	2	4	2	4	4	4	1	4	2	6	1	5	1	5
748	1	4	3	5	6	6	7	0	3	5	7	3	3	5	6	0	6	5	7	3	4	0	0	5	5	3	6	6	5	3	5	0	7	0	5	5	6	5	6	6	5	0	5	4	5	6	3	3	5
748	2	3	6	5	5	0	4	5	5	5	7	4	5	5	5	5	6	4	7	3	0	3	4	4	6	4	5	5	5	3	7	0	2	3	0	5	5	4	6	5	5	0	6	4	6	3	6	4	6
749	1	5	6	5	6	3	6	2	2	5	6	2	6	5	6	5	6	2	6	5	5	3	3	5	6	3	6	5	4	3	7	2	6	2	2	2	3	3	6	3	5	3	5	2	2	2	3	3	5
749	2	5	5	3	3	5	6	3	5	6	6	2	6	3	5	2	7	3	6	3	3	3	3	3	5	2	7	4	5	3	7	2	7	2	2	5	3	3	6	3	3	2	6	2	5	3	2	2	5
750	1	0	4	0	4	0	3	4	0	0	4	0	0	3	4	0	6	0	5	4	0	0	5	4	3	0	4	4	3	0	4	0	5	0	0	0	4	0	4	4	4	0	4	4	0	0	4	0	0
750	2	4	0	4	5	4	5	0	4	0	0	0	0	3	0	0	7	0	3	4	0	0	6	0	4	4	0	4	4	0	4	0	7	0	0	4	0	4	4	3	4	0	4	0	0	0	4	4	0
751	1	5	6	6	6	2	5	5	6	6	5	3	5	5	6	3	7	3	7	5	3	5	5	4	6	3	6	6	5	5	6	3	5	3	2	5	5	5	6	5	6	1	5	2	6	2	6	3	6
751	2	5	6	6	7	3	4	6	6	6	6	2	5	6	6	4	7	3	6	5	2	6	6	6	6	4	5	5	6	3	6	1	5	1	1	6	6	5	6	5	6	3	5	5	7	2	6	2	6
752	1	3	5	2	5	3	5	3	3	5	5	3	6	3	5	3	5	0	5	3	6	3	5	3	5	4	4	3	6	4	6	1	7	0	4	3	3	4	5	5	5	3	3	4	3	4	5	0	3
752	2	2	5	4	6	3	5	4	5	2	7	3	6	5	6	4	5	5	5	3	6	4	7	3	5	3	6	3	3	4	6	2	7	4	2	5	5	3	6	3	4	4	3	4	2	1	3	1	3
753	1	4	6	5	6	3	1	4	3	5	6	5	4	5	6	4	6	3	6	5	6	5	5	6	6	4	5	6	5	5	7	0	6	4	4	5	4	4	5	3	3	4	3	5	4	5	6	3	3
753	2	5	7	5	6	4	4	4	5	6	7	3	6	5	6	4	7	4	6	5	7	3	7	7	7	3	6	6	5	4	6	4	7	4	4	5	5	5	5	5	6	4	4	4	5	5	5	4	5
754	1	6	6	6	6	6	6	1	6	5	6	0	3	6	6		7		6	6	5	3	5	2	7	0	2	6	6	5	6	5	7	4	2	6	5	5	6	6	6		5	0	5	6	6	0	5
754	2	2	6	6	7	6	5	6	6	6	6	2	2	6	6	1	7	3	7	5	3	3	5	5	6	3	6	6	6	2	7	2	7	1	2	5	6	2	7	6	6	3	7	2	7	6	7	2	6
755	1	3	5	3	5	5	5	3	5	3	5	1	5	3	5	2	5	1	6	2	3	2	5	5	5	1	6	5	4	0	6	2	6	1	3	2	5	1	3	3	5	1	4	3	5	1	6	0	4
755	2	5	6	3	6	6	6	5	5	6	6	5	6	6	6	5	6	2	6	5	6	3	6	5	6	3	6	6	6	5	6	3	6	3	5	6	6	3	3	6	6	3	5	5	5	6	5	5	6
756	1	3	5	1	5	5	2	1	5	1	5	0	5	2	3	0	7	0	5	2	2	1	1	5	5	1	5	2	3	2	6	0	5	0	0	3	5	4	5	4	3	0	4	0	1	2	5	0	1
756	2	4	3	5	5	3	6	2	5	5	4	1	6	1	5	1	6	0	6	2	2	3	0	3	6	1	2	5	5	0	5	0	7	1	0	2	1	1	5	3	4	0	2	2	2	3	3	0	3
760	1	6	5	5	5	6	7	3	5	3	5	3	5	3	5	3	5	5	5	3	6	4	6	3	5	3	5	4	5	1	5	3	6	3	2	3	3	6	5	3	4	3	5	4	5	3	5	4	3
760	2	3	6	5	5	6	6	3	5	3	5	3	6	3	5	4	6	4	5	6	6	3	6	3	5	4	5	5	5	4	5	4	5	4	2	3	5	5	5	3	5	2	5	3	5	3	5	4	3
761	1	1	5	1	6	5	6	3	6	6	7	2	7	1	6	0	7	0	7	3	6	1	7	6	7	0	6	5	7	0	7	0	7	0	0	1	1	2	5	2	3	0	5	0	2	1	7	0	6
761	2	1	6	5	3	2	7	0	5	6	7	0	6	2	6	0	7	0	7	1	7	1	7	3	5	0	5	5	6	0	7	0	7	0	2	2	0	2	7	1	3	0	3	0	3	0	7	1	5
762	1	5	6	6	5	2	6	3	4	5	6	0	5	3	6	1	6	2	5	6	5	5	7	4	6	3	5	5	5	3	6	1	6	2	2	3	5	4	6	4	5	4	5	0	5	4	6	4	5
762	2	3	5	2	5	2	5	1	4	5	5	1	5	5	5	0	6	2	5	6	6	5	6	3	5	2	5	3	4	1	5	1	5	0	3	5	5	3	5	4	3	1	5	2	4	4	5	2	5
763	1	5	5	5	5	7	7	6	5	6	6	3	5	5	5	0	7	5	7	6	7	5	7	5	5	5	5	6	7	5	5	6	7	5	4	5	6	5	5	5	5	5	5	5	5	6	5	4	6
763	2	5	6	5	5	6	6	5	6	6	6	4	5	5	5	4	6	4	6	5	6	4	6	5	5	0	5	6	6	5	5	4	6	4	6	5	5	5	5	5	6	5	6	5	6	4	5	4	6
764	1	5	6	3	6	5	6	1	1	3	5	1	5	5	2	1	6	1	5	5	4	2	3	6	6	1	6	3	5	4	7	2	5	1	4	5	1	4	6	5	6	2	2	1	2	4	5	1	3
764	2	4	5	5	5	3	5	1	1	5	2	1	4	5	6	2	6	1	6	1	3	4	5	5	5	1	5	5	5	5	6	1	4	1	1	5	2	5	5	5	6	1	5	2	1	1	5	1	4
765	1	2	6	1	6	5	6	3	2	6	7	1	5	6	5	0	7	1	7	1	4	4	1	3	7	2	6	7	6	2	6	1	7	0	1	3	2	1	6	5	3	1	5	0	3	1	5	1	3
765	2	2	7	6	7	2	6	0	1	5	7	1	5	6	6	0	7	0	7	2	3	2	4	2	5	1	3	7	7	4	7	1	7	1	2	3	6	1	7	1	2	1	4	1	4	1	5	2	4
766	1	5	6	3	7	1	7	1	6	5	7	5	7	5	7		7		7	6	7	1	7	3	7	1	7	6	5	1	7	5	7		1	5	6	1	7	2	6	1	1		6	1	5		1
766	2	1	7	5	7	1	5	1	1	7	7	1	6	5	3	1	7		6	6	7	1	7	1	7	1	7	2	6	1	7		7	1	1	1	3	1	6	5	5		1	1	5	1	6		2
767	1	3	7	7	7	5	5	0	3	5	6	0	5	5	5	0	6	3	5	0	5	0	6	0	5	3	3	5	0	2	5	0	5	0	0	5	5	0	5	0	1	0	0	0	5	2	0	0	3
767	2	0	6	6	6	5	6	0	3	5	7	5	5	0	5	5	5	3	6	0	5	5	6	0	5	5	5	3	5	2	5	0	6	0	0	3	5	0	5	3	0	0	0	5	5	3	0	0	5
771	1	1	2	2	2	1	5	1	2	1	1	0	0	2	1	0	1	0	1	1	1	0	2	2	2	1	1	1	2	1	3	0	3	0	0	1	1	0	2	1	1	0	0	0	2	0	1	0	0
771	2	1	5	4	2	2	4	1	1	1	2	0	0	2	2	0	1	0	2	1	1	0	1	2	2	0	2	1	0	1	5	0	2	0	0	1	1	0	1	1	1	0	0	0	1	0	1	0	2
772	1	3	6	5	5	5	6	5	5	6	6	3	3	4	6	3	6	0	5	0	3	3	5	5	5	3	6	5	6	0	6	0	6	0	0	5	5	3	5	5	5	2	4	3	5	2	6	2	6
772	2	3	5	3	5	3	5	3	3	5	5	5	3	5	5	3	5	3	6	3	3	3	3	5	5	3	5	5	5	0	6	0	6	3	3	5	5	3	5	2	5	3	3	3	3	3	5	3	5
774	1	6	5	5	5	5	6	4	6	5	6	3	6	4	5	5	7	5	5	5	5	5	4	5	5	5	6	5	6	3	5	4	5	3	4	4	5	3	6	5	4	5	5	4	6	3	5	0	4
774	2	6	5	5	6	3	5	6	6	3	6	3	5	6	6	3	6	5	5	6	5	6	5	5	5	2	5	6	5	5	6	5	3	3	3	3	5	5	5	5	6	3	5	3	6	5	5	2	5
775	1	4	3	4	3	6	6	2	2	4	7	0	2	4	7	0	6	4	7	3	0	2	2	2	6	0	6	4	2	2	5	0	6	0	0	2	2	2	5	4	5	4	5	0	6	1	5	0	0
775	2	1	5	2	6	6	7	0	3	5	7	0	0	3	6	0	7	0	6	0	0	1	0	2	5	0	5	6	2	0	4	0	6	0	0	2	6	0	6	3	5	0	4	0	6	0	5	0	0
776	1	0	5	3	6	0	0	5	5	4	7	0	4	5	6	0	6	4	5	1	2	2	3	2	5	2	3	6	3	3	5	0	0	4	4	4	4	5	3	3	5	0	5	3	5	0	5	0	3
776	2	3	5	5	5	4	1	3	5	4	3	4	4	6	6	3	5	4	5	0	3	4	2	3	5	4	2	5	5	0	5	0	4	4	1	5	4	4	5	2	5	0	4	3	5	0	5	4	5
778	1	5	6	2	5	5	6	5	7	3	6	1	6	3	5	2	6	2	6	5	2	3	2	3	5	3	3	5	5	2	5	2	5	2	3	4	5	5	6	3	3	2	3	5	3	3	6	3	5
778	2	2	5	3	6	5	5	1	5	6	5	1	6	5	7	0	6	2	7	3	2	5	1	5	6	5	5	2	3	2	5	0	6	2	2	5	3	3	6	2	3	2	3	1	5	1	5	5	5
782	1	3	7	3	7	5	7	4	5	5	5	2		5	5	1	6		6	4	6	4	5	3	7	3	6	4	5	2	6	1	7	4	3	5	5	3	5	5	5	3	6	3	7	5	5	0	2
782	2	5	5	5	5	5	7	6	6	3	7	3	5	5	6	2	7	3	7	5	6	6	7	6	6	3	5	6	5	3	7	3	7	3	2	3	3	2	5	5	5	3	4	5	6	5	7	3	5
783	1	5	4	7	6	0	5	0	0	3	3	0	3	7	5	0	7	4	5	5	7	4	7	0	4	4	0	4	4	7	4	0	7	0	0	5	0	4	5	7	3	0	4	4	3	7	1	0	4
783	2	0	4	4	4	0	4	4	5	4	4	0	5	4	4	0	7	0	4	0	7	5	7	4	4	0	0	4	3	4	3	4	4	0	0	0	4	0	7	0	4	4	2	0	4	4	4	4	4
784	1	5	6	5	5	5	5	2	2	4	5	2	3	3	3	2	5	3	5	2	4	3	4	4	5	2	6	5	3	3	6	3	5	2	3	4	3	3	6	4	3	3	3	2	3	3	4	3	5
784	2	3	5	5	6	1	2	1	1	3	5	1	2	3	2	1	5	0	3	1	2	1	3	3	5	4	5	5	6	5	6	1	1	1	1	3	2	5	5	5	5	4	2	1	2	2	6	4	5
787	1	4	6	5	5	5	5	3	5	5	5	5	7	5	5	0	5	0	5	3	3	2	5	5	5	3	5	5	5	3	6	2	5	2	2	3	5	2	6	6	5	3	5	5	5	3	6	4	5
787	2	5	5	5	5	5	5	3	5	5	3	5	5	5	5	3	5	4	6	5	3	3	5	5	5	5	5	5	5	3	5	3	5	3	3	3	5	3	5	5	5	3	5	5	5	4	7	3	5
788	1	3	5	5	5	3	6	2	3	5	6	2	2	5	4	2	5	3	6	2	4	2	5	3	6	4	5	4	6	3	7	3	5	2	2	4	3	3	6	2	2	3	5	2	5	2	5	2	6
788	2	4	5	4	5	5	5	2	5	4	4	1	3	2	5	3	4	2	3	3	5	3	5	4	4	3	4	4	5	2	6	2	5	2	2	3	2	2	5	3	2	2	4	2	3	2	4	2	3
789	1	2	6	5	6	1	5	0	0	3	3	0	2	5	4	0	4	0	4	6	6	3	7	2	5	0	5	0	2	0	5	0	1	0	0	3	5	0	4	2	3	0	0	0	4	0	3	0	0
789	2	1	5	3	5	0	5	0	2	2	3	0	0	3	2	0	4	2	3	0	6	0	7	0	2	0	3	0	2	1	3	1	1	0	2	2	2	0	3	0	2	1	0	0	2		3	1	2
790	1	3	5	1	5	2	3	1	3	4	5	1	5	2	5	1	5	1	6	1	2	4	1	3	5	4	6	6	5	1	5	1	5	0	1	2	3	3	5	3	3	2	3	1	3	1	4	1	3
790	2	5	6	4	5	5	5	5	5	5	6	1	4	5	6	1	6	0	6	2	2	2	3	4	5	1	6	6	6	0	6	1	6	1	5	3	5	1	5	3	3	1	3	0	2	1	5	1	5
791	1	1	5	2	3	2	4	1	2	3	6	2	0	3	5	1	5	1	5	1	1	1	1	5	7	0	7	0	3	1	3	1	5	1	1	1	1	1	2	5	5	1	1	1	2	2	3	1	5
791	2	3	3	1	2	1	6	1	1	6	1	0	1	3	2	0	2	0	3	0	0	0	1	3	3	1	3	1	3	1	3	1	4	1	1	1	1	2	1	1	5	0	0	1	4	0	5	1	5
792	1	4	5	4	4	5	6	1	1	2	5	1	4	5	4	1	4	1	4	1	5	4	5	5	5	1	5	4	6	1	5	4	5	1	1	3	4	4	5	5	3	3	2	1	3	1	3	1	2
792	2	1	4	4	4	6	6	1	4	4	4	1	4	4	2	1	4	1	4	2	6	2	6	4	6	1	4	5	5	1	5	1	4	1	1	3	2	4	5	4	4	4	4	1	5	1	4	1	2
793	1	3	3	1	5	7	7	3	5	4	5	0	4	4	5	0	7	2	3	3	4	1	1	5	5	1	3	2	3	0	5	0	7	0	0	0	1	2	5	3	4	1	2	0	3	0	5	1	3
793	2	2	5	2	2	6	6	5	5	5	5	1	1	5	5	0	6	0	5	4	1	3	5	2	3	0	5	3	5	1	5	1	7	1	0	2	5	3	5	0	4	0	3	2	5	4	5	1	5
794	1	2	5	3	4	2	4	2	3	2	5	0	5	3	4	0	5	3	5	2	5	3	6	2	3	1	5	2	2	1	6	0	6	1	1	2	2	4	5	2	3	2	4	2	3	3	1	1	5
794	2	1	5	2	6	5	5	2	2	6	6	1	5	4	5	1	6	1	6	1	6	1	6	4	5	1	5	5	4	1	5	0	6	1	1	1	1	5	5	1	2	2	2	1	5	1	2	1	5
795	1	1	2	1	2	1	5	0	0	2	1	0	1	1	2	0	5	0	6	0	0	1	0	1	2	1	5	2	5	0	3	0	5	0	0	0	1	0	1	1	2	0	1	0	2	0	1	0	1
795	2	0	1	1	6	2	6	0	0	4	6	0	0	0	1	0	7	0	5	0	0	1	0	0	5	0	3	5	7	0	7		6	0	0	0	0	0	0	5	0	0	0	0	2	0	0	0	0
796	1	4	1	1	3	4	1	0	4	2	3	4	0	4	3	0	3	0	3	0	4	2	1	2	3	4	3	3	2	1	4	0	5		0	0	5	0	3	4		0	0		4	3	3	0	0
796	2	4	3	1	5			3	3	0	3	0	4	5	5		5	0	5	3		2	3	2	5		2	2	3	0	5	0	3	0	0	3	0	0	3	3	3	0	4	0	4	4	5	0	0
797	1	2	5	3	5	0	2	4	5	4	6	0	4	6	6	2	5	3	6	3	2	0	2	5	6	2	3	6	6	3	6	2	4	3	0	3	3	2	5	5	6	3	3	3	5	3	5	2	3
797	2	2	5	4	5	0	0	6	5	4	6	2	3	5	5	6	5	4	7	5	0	5	4	5	5	5	5	6	6	3	6	0	2	4	0	3	3	3	5	5	6	0	4	5	4	3	6	3	3
798	1	4	5	4	4	4	5	2	3	3	5	3	3	3	2	1	5	1	3	5	5	2	6	1	4	1	3	5	3	0	5	2	5	1	1	1	3	2	4	2	4	1	2	2	1	2	4	1	5
798	2	2	5	3	4	4	5	2	4	5	7	4	5	4	2	1	6	1	5	4	6	1	6	3	5	1	3	6	4	2	5	2	4	1	2	3	5	1	4	3	2	1	4	1	5	1	5	2	6
799	1	1	7	2	5	2	3	0	1	1	6	1	5	2	6	1	6	0	5	3	6	1	6	2	5	1	3	6	5	5	6	1	7	0	5	3	6	1	5	1	1	1	2	0	1	5	5	1	2
799	2	5	5	6	6	0	5	5	5	5	6	1	5	3	7	0	7	4	6	5	7	5	7	5	6	0	2	6	6	1	6	1	2	4	3	6	7	1	6	5	5	3	6	5	5	3	5	1	5
800	1	3	7	6	7	5	6	5	5	5	6	6	6	6	6	2	6	4	6	6	6	5	5	5	6	2	2	5	6	5	6	1	6	2	2	6	7	5	6	5	5	2	6	2	6	3	6	2	6
800	2	3	7	5	6	5	6	5	6	6	6	3	7	6	6	1	6	1	7	6	6	2	7	5	6	1	5	5	6	2	6	1	6	1	1	7	6	2	6	5	5	6	6	2	6	2	6	2	7
801	1	3	5	3	5	4	5	3	3	5	5	2	5	3	5	2	3	0	5	2	3	5	5	5	5	3	3	3	3	4	6	0	2	0	4	2	3	0	3	3	3	4	3	3	5	4	5	3	3
801	2	4	5	4	3	5	5	4	3	3	6	4	5	3	3	4	3	0	3	4	5	3	5	3	5	4	5	3	5	4	6	4	3	0	0	3	3	0	4	4	4	0	0	3	3	4	3	4	3
804	1	0	7	2	6	0	2	5	6	5	6	3	6	7	6	0	7	0	7	6	7	7	7	5	6	5	5	5	5	0	6	0	0	0	0	5	3	5	6	5	5	0	6	0	5	0	6	0	5
804	2	5	7	7	6	5	5	5	4	5	7	4	7	7	7	0	7	0	7	6	7	5	7	5	7	5	5	6	5	5	7	7	6	0	0	6	6	5	6	6	6	0	5	0	5	5	6	7	7
805	1	6	7	5	7	5	7	1	4	2	7	1	5	5	6	4	7	1	7	2	5	1	7	5	3	2	6	7	7	3	7	1	7	3	1	2	6	1	6	5	7	3	5	2	4	3	1	2	1
805	2	4	7	4	5	7	7	4	3	5	6	3	2	3	6	2	6	2	7	4	6	5	7	7	6	2	3	7	7	6	6	2	7	2	3	2	4	2	5	4	6	4	3	2	4	3	4	2	6
806	1	1	3		4	3	6	1	2	4	5		1	1	2		5	0	4		1	2	2	2	4	0	3	5	4	0	4		3	0		0	2	1	1	3	3	0	1	1	2		1		1
806	2	2	5	1	4	2	6	2	3	2	5	0	2	2	2		5	1	5	1	3	2	2	2	5		5	3	2	5	6	1	7			4	2	1	4	4	5	1	2	0	6	1	3		3
807	1	4	5	1	5	2	5	0	4	4	6		7	0	5	0	5	0	7		0		0	0	5	0	6	5	5	0	6	0	2	0	0	0	4	0	5	4		1	3	0	3	4	7	5	5
807	2	4	4	4	4	4	6	0	4	4	5	0	4	0	5	0	7	4	7	0	4	4	0	0	5	0	6	4	5	0	7	0	4	0	0	7	4	0	6	4	4	4	4	0	4	5	7	0	6
809	1	1	7	0	2	0	3	4	5	1	1	0	0	1	1	1	5	2	7	1	1	1	0	1	1	1	4	5	1	0	4	1	0	1	0	2	2	4	6	1		1	5	4	0	6	3	0	2
809	2	3	7	4	5	4	7	7	7	6	7	5	7	6	7	1	5	1	7	5	7	3	7	2	6	3	6	6	6	3	7	5	3	1	1	6	6	3	4	3	3	2	5	6	4	3	7	1	6
810	1	4	5	5	5	5	5	5	5	5	5	3	4	4	5	2	5	2	5	5	5	4	5	5	3	3	5	4	5	5	6	0	5	2	2	5	4	4	5	5	4	3	5	2	4	5	5	4	5
810	2	3	5	4	5	5	6	4	4	4	5	4	4	5	6	1	6	2	5	5	5	4	5	5	4	2	5	4	5	1	5	0	6	1	1	4	5	1	5	2	4	1	4	2	4	3	5	1	5
812	1	5	3	5	5	0	0	0	3	0	5	0	5	0	5	0	5	3	5	3	6	5	7	0	3	0	3	5	5	0	5	0	5	0	3	0	0	5	5	3	3	0	0	0	3	5	0	0	3
812	2	2	5	5	5	0	5	3	3	3	3	0	5	5	5	0	5	3	5	5	5	5	6	0	5	3	5	3	5	0	5	0	5	0	0	3	3	3	5	5	3	0	0	0	0	0	0	0	3
813	1	5	5	3	5	3	5	1	1	2	3	1	0	2	5	2	5	0	5	5	2	4	2	3	6	4	6	5	3	1	5	0	5	1	1	3	3	3	4	1	5	1	3	4	3	1	4	0	1
813	2	5	6	1	4	6	5	1	5	2	5	0	1	2	5	1	6	0	6	1	1	1	1	2	5	1	5	5	5	1	6	1	3	0	1	2	6	2	5	3	3	4	5	1	5	1	5	1	2
814	1	4	5	4	4	4	5	1	3	4	5	2	3	2	3	2	6	3	5	2	3	2	2	3	5	2	3	5	6	2	3	2	6	3	2	3	3	3	4	3	3	1	2	1	4	3	5	2	4
814	2	3	4	3	3	3	4	2	3	3	5	0	3	3	3	3	5	3	5	3	2	3	2	4	5	3	4	3	3	3	5	2	5	2	3	2	3	3	3	2	2	2	3	3	3	3	3	2	3
815	1	3	5	5	5	2	6	2	1	6	6	2	2	6	5	2	5	2	6	2	2	3	1	3	6	0	6	5	5	3	6	0	5	0	2	2	3	3	6	3	6	3	5	0	4	2	2	2	6
815	2	2	3	3	3	5	5	2	3	5	6	1	2	3	6	2	7	2	3	2	1	2	2	3	3	1	3	5	5	2	5	3	6	0	2	1	3	2	3	3	5	1	5	1	3	2	3	1	5
816	1	5	6	5	5	5	6	4	5	5	6	2	6	5	5	1	6	3	7	5	5	5	6	5	6	4	6	5	5	4	6	2	5	4	4	6	6	5	5	4	5	1	7	4	6	5	6	2	5
816	2	3	3	2	4	2	3	2	2	3	4	2	4	2	4	1	4	1	5	2	2	3	2	2	3	1	3	3	3	2	3	2	2	2	2	3	4	2	2	2	2	1	3	1	2	2	3	2	3
901	1	3	5	5	3	5	6	2	3	2	3	0	3	5	3	0	5	0	6	3	6	0	6	3	3	2	5	3	6	2	6	0	6	5	0	3	5	1	3	3	5	0	5	0	3	3	5	0	2
901	2	2	5	3	5	2	3	5	2	2	3	0	5	3	6	1	5	0	6	3	6	0	6	2	2	5	6	6	6	3	5	0	6	1	0	3	3	2	1	3	5	0	5	0	5	3	5	1	3
902	1	6	6	6	6	3	2	1	5	0	5	0	3	5	1	4	6	0	5	6	7	7	7	2	7	2	6	3	5	4	6	0	7	4	4	3	4	0	6	2	3	0	0	1	5	1	5	4	5
902	2	3	7	5	3	6	5	2	5	4	5	4	5	5	5	0	5	4	6	7	7	6	7	5	6	2	6	5	3	3	6	6	7	4	4	1	2	0	6	3	5	0	1	1	5	3	5	0	5
903	1	4	5	5	5	5	5	3	5	5	5	4	6	4	5	4	5	4	3	3	0	3		4	5	4	5	4	5	0	4	4	0	4	4	4	5	4	5	3	3	0	3	0	5		3	1	3
903	2	3	4	3	4	3	5	4	4	5	6	4	5	3	3	0	6	0	5	4	3	4	3	3	5	4	5	4	5	0	5	0	3	0	0	3	5	0	5	4	5	0	0	4	3	0	3	0	3
905	1	3	6	3	6	6	7	4	5	3	6	0	6	5	5	4	5	0	5	3	2	5	1	4	5	2	5	3	3	0	6	2	6	0	2	2	2	1	5	5	5	0	2	2	6	0	5	0	3
905	2	4	5	5	6	5	7	4	0	4	5	0	6	3	5	2	6	4	5	2	5	5	0	5	5	2	5	5	6	0	5	0	6	0	4	4	1	4	5	4	5	0	5	0	6	0	5	0	4
906	1	3	6	3	7	5	5	3	5	5	6	2	6	5	5	2	7	3	7	5	5	5	6	5	5	4	5	5	5	1	5	1	7	4	4	3	5	3	5	5	3	1	3	4	3	3	5	2	5
906	2	2	6	5	6	3	2	5	6	3	6	3	5	5	6	4	7	5	7	5	5	3	6	5	5	3	5	5	3	3	5	2	6	5	2	3	3	3	5	3	5	4	4	3	6	2	6	5	5
909	1	5	5	4	5	0	0	3	3	5	6	3	5	4	5	2	7	3	7	4	0	4	1	5	5	2	3	4	4	5	6	0	3	0	0	4	5	1	5	4	4	0	4	4	5	3	6	3	5
909	2	4	5	4	5	4	7	0	1	5	6	1	3	4	4	1	6	0	6	3	4	4	2	2	4	0	4	4	4	1	5	1	6	0	0	2	6	1	4	3	4	0	2	2	5	1	4	0	5
911	1	5	5	5	6	0	0	5	7	5	6	0	5	7	6	0	7		6	5		4	5	5	6	4	6	6	7	0	7	4	0	0	0	0		0	7	6	7	0	6	0	5		0	0	5
911	2	4	6	4	7	4	6	4	5	6	6	0	5	7	6	0	7	4	5	0	4	0	5	7	7	0	6	7	7	0	7	5	7	0	4	4	0	0	7	6	7	0	7	0	7	0	6	0	5
912	1	5	7	6	7	1	1	6	5	4	7	2	7	3	6	2	7	5	6	5	7	5	5	3	6	5	2	2	3	5	7	3	5	1	0	5	6	3	6	2	2	1	3	5	5	3	7	3	5
912	2	3	5	6	7	5	6	2	5	7	7	5	7	2	6	2	7	4	7	5	7	2	5	6	7	3	7	5	6	1	7	4	7	0	0	1	6	3	5	3	5	4	2	4	6	3	5	3	6
914	1	3	5	1	6	6	6	3	7	3	5	0	3	5	6	1	5	4	7	2	3	3	4	3	5	2	6	6	5	0	5	1	7	4	3	5	5	3	5	4	6	1	4	2	5	2	5	1	3
914	2	4	6	5	5	3	7	2	3	5	5	2	3	7	5	0	6	0	7	5	3	3	2	2	7	5	6	3	5	0	5	3	7	0	0	5	3	3	5	5	5	0	4	4	3	0	5	0	5
917	1	3	4	5	6	4	5	4	5	4	5	4	2	4	4	2	5	0	3	2	2	4	2	4	5	1	4	3	5	3	4	2	4	2	1	2	3	1	3	4	4	1	3	1	3	3	2	1	2
917	2	3	5	5	5	2	6	3	2	3	4	0	4	3	2	0	3	0	3	1	0	0	2	2	5	0	3	2	5	1	4	1	5	0	0	3	1	1	4	2	3	0	2	0	2	1	2	0	2
918	1	3	5	3	5	3	5	0	3	5	5	0	0	3	5	0	5	0	7	1	5	0	3	0	3	0	4	5	3	0	3	0	5	0	0	3	5	3	3	3	3	0	0	0	3	0	3	0	3
918	2	3	5	3	5	3	5	0	3	5	6	4	4	5	3	4	7	3	6	3	3	4	6	3	5	4	3	3	3	3	5	0	5	4	3	3	3	3	3	3	3	0	3	4	3	3	3	4	5
[truncated: 229 more columns]

## Sheet: odours and sequence of stimuli
vial #	odour	concentration	dilution	solvent	CAS#	measures obtained	notes
1	terpineol	high	1/100	paraffin oil	98-55-5	intensity/pleasantness	calibration stimulus
2	garlic	high	1/25.000	paraffin oil	800-78-0	intensity/pleasantness	calibration stimulus
3	pyrazine	low	1/500	propylene glycol	290-37-9	intensity/pleasantness	calibration stimulus
4	methanethiol	high	1/10.000.000	water	5188-07-8	intensity/pleasantness	calibration stimulus
5	methyl salicylate	low	1/25.000	paraffin oil	119-36-8	intensity/pleasantness	calibration stimulus
6	undecanal	high	1/1.000	paraffin oil	112-44-7	intensity/pleasantness	calibration stimulus
7	terpineol	high	1/100	paraffin oil	98-55-5	intensity/pleasantness
8	ethyl vanillin	low	1/1.000	propylene glycol	121-32-4	intensity/pleasantness
9	cinnamon	high	1/10.000	paraffin oil	8015-91-6	intensity/pleasantness
10	diallyl sulfide	low	1/2.000.000	paraffin oil	592-88-1	intensity/pleasantness
11	pyrazine	high	1/10	propylene glycol	290-37-9	intensity/pleasantness
12	methyl salicylate	low	1/25.000	paraffin oil	119-36-8	intensity/pleasantness
13	heptyl acetate	high	1/2.500	paraffin oil	112-06-1	intensity/pleasantness
14	spearmint	low	1/250.000	paraffin oil	8008-79-5	intensity/pleasantness
15	diallyl sulfide	high	1/100.000	paraffin oil	592-88-1	intensity/pleasantness
16	propylen glycol				57-55-6	intensity/pleasantness	solvent
17	fenchone	low	1/25.000	paraffin oil	7787-20-4	intensity/pleasantness
18	1-butanol	high	1/1.000	paraffin oil	71-36-3	intensity/pleasantness
19	androstenone	high	1/1.000	propylene glycol	18339-16-7	intensity/pleasantness
20	diacetyl	low	1/10.000.000	paraffin oil	431-03-8	intensity/pleasantness
21	terpinyl acetate	high	1/500	paraffin oil	80-26-2	intensity/pleasantness
22	eugenol methyl ether	low	1/500	paraffin oil	93-15-2	intensity/pleasantness
23	sandalwood	high	1/1.000	paraffin oil	8006-87-9	intensity/pleasantness
24	nutmeg	high	1/1.000	paraffin oil	8008-45-5	intensity/pleasantness
25	pyrazine	low	1/500	propylene glycol	290-37-9	intensity/pleasantness
26	isoeugenol	high	1/2.000	paraffin oil	97-54-1	intensity/pleasantness
27	r-limonene	high	1/10	paraffin oil	5989-27-5	intensity/pleasantness
28	(+)-menthol	low	1/400	propylene glycol	15356-60-2	intensity/pleasantness
29	cineole	high	1/1.000	paraffin oil	470-82-6	intensity/pleasantness
30	butyric acid	low	1/1.000.000	paraffin oil	107-92-6	intensity/pleasantness
31	geranyl acetate	high	1/200	paraffin oil	105-87-3	intensity/pleasantness
32	phenyl acetaldehyde	high	1/2.000.000	paraffin oil	122-78-1	intensity/pleasantness
33	undecanal	low	1/10.000	paraffin oil	112-44-7	intensity/pleasantness
34	eugenol	low	1/25.000	paraffin oil	97-53-0	intensity/pleasantness
35	butyl acetate	high	1/1.000	paraffin oil	123-86-4	intensity/pleasantness
36	eugenol methyl ether	high	1/10	paraffin oil	93-15-2	intensity/pleasantness
37	bourgeonal	high	1/200	paraffin oil	18127-01-0	intensity/pleasantness
38	r-carvone	low	1/100.000	paraffin oil	6485-40-1	intensity/pleasantness
39	guaiacol	high	1/1.000.000	paraffin oil	90-05-1	intensity/pleasantness	first repeat
40	octyl acetate	high	1/100	paraffin oil	112-14-1	intensity/pleasantness	first repeat
41	undecanal	high	1/1.000	paraffin oil	112-44-7	intensity/pleasantness	first repeat
42	paraffin oil				8012-95-1	intensity/pleasantness	first repeat; solvent
43	heptyl acetate	low	1/25.000	paraffin oil	112-06-1	intensity/pleasantness	first repeat
44	hexyl butyrate	low	1/1.000	paraffin oil	2639-63-6	intensity/pleasantness	first repeat
45	butyric acid	high	1/250.000	paraffin oil	107-92-6	intensity/pleasantness	first repeat
46	hexyl butyrate	high	1/100	paraffin oil	2639-63-6	intensity/pleasantness	first repeat
47	decyl aldehyde	high	1/5.000	paraffin oil	112-31-2	intensity/pleasantness	first repeat
48	2-decenal	low	1/10.000	paraffin oil	3913-71-1	intensity/pleasantness	first repeat
49	cis-3-hexen-1-ol	low	1/250.000	paraffin oil	928-96-1	intensity/pleasantness	first repeat
50	nonyl aldehyde	high	1/5.000	paraffin oil	124-19-6	intensity/pleasantness	first repeat
51	2-methoxy-4-methylphenol	low	1/1.000.000	paraffin oil	93-51-6	intensity/pleasantness	first repeat
52	decyl aldehyde	low	1/25.000	paraffin oil	112-31-2	intensity/pleasantness	first repeat
53	propylene glycol				57-55-6	intensity/pleasantness	first repeat; solvent
	spearmint		1/5.000	paraffin oil	8008-79-5	descriptors	calibration stimulus
	pentadecalactone		1/500	propylene glycol	106-02-5	descriptors
	propylene glycol				57-55-6	descriptors	solvent
54	butyl acetate	low	1/1.000.000	paraffin oil	123-86-4	intensity/pleasantness
55	pentadecalactone	low	1/2.000	propylene glycol	106-02-5	intensity/pleasantness
56	citronella	low	1/250.000	paraffin oil	8000-29-1	intensity/pleasantness
57	linalool	low	1/100.000	paraffin oil	78-70-6	intensity/pleasantness
58	nonyl aldehyde	low	1/100.000	paraffin oil	124-19-6	intensity/pleasantness
59	cinnamon	low	1/50.000	paraffin oil	8015-91-6	intensity/pleasantness
60	diphenyl ether	high	1/200	paraffin oil	101-84-8	intensity/pleasantness
61	spearmint	high	1/5.000	paraffin oil	8008-79-5	intensity/pleasantness
62	(-)-menthol	low	1/400	propylene glycol	2216-51-5	intensity/pleasantness
63	linalool	high	1/100	paraffin oil	78-70-6	intensity/pleasantness
64	androstadienone	high	1/1.000	propylene glycol	794-58-9	intensity/pleasantness
65	cineole	low	1/100.000	paraffin oil	470-82-6	intensity/pleasantness
66	terpineol	low	1/10.000	paraffin oil	98-55-5	intensity/pleasantness
67	lime	high	1/5.000	paraffin oil	8008-26-2	intensity/pleasantness
68	isobutyraldehyde	low	1/100.000	paraffin oil	78-84-2	intensity/pleasantness
69	caproic acid	high	1/250.000	paraffin oil	142-62-1	intensity/pleasantness
70	fir	high	1/10.000	paraffin oil	8002-09-3	intensity/pleasantness
71	1-butanol	low	1/10.000	paraffin oil	71-36-3	intensity/pleasantness
72	geranyl acetate	low	1/10.000	paraffin oil	105-87-3	intensity/pleasantness
73	terpinyl acetate	low	1/1.000	paraffin oil	80-26-2	intensity/pleasantness
74	paraffin oil				8012-95-1	intensity/pleasantness	solvent
75	cedarwood	low	1/5.000	paraffin oil	68990-83-0	intensity/pleasantness
76	vanillin	high	1/200	propylene glycol	121-33-5	intensity/pleasantness
77	ambrette	low	1/1.000.000	paraffin oil	8015-62-1	intensity/pleasantness
78	isovaleric acid	low	1/2.000.000	paraffin oil	503-74-2	intensity/pleasantness
79	2-butanone	high	1/5.000	paraffin oil	78-93-3	intensity/pleasantness
80	cis-3-hexen-1-ol	high	1/100.000	paraffin oil	928-96-1	intensity/pleasantness
81	citral	high	1/5.000	paraffin oil	5392-40-5	intensity/pleasantness
82	(-)-menthol	high	1/40	propylene glycol	2216-51-5	intensity/pleasantness
83	heptaldehyde	low	1/10.000.000	paraffin oil	111-71-7	intensity/pleasantness
84	isobutyraldehyde	high	1/1.000	paraffin oil	78-84-2	intensity/pleasantness
85	isobornyl acetate	low	1/2.000.000	paraffin oil	125-12-2	intensity/pleasantness
86	methanethiol	low	1/50.000.000	water	5188-07-8	intensity/pleasantness
87	methyl salicylate	high	1/1.000	paraffin oil	119-36-8	intensity/pleasantness
88	fenchone	high	1/1.000	paraffin oil	7787-20-4	intensity/pleasantness
89	lime	low	1/2.000.000	paraffin oil	8008-26-2	intensity/pleasantness
90	galaxolide	low	1/10	paraffin oil	1222-05-5	intensity/pleasantness
91	isobutyric acid	low	1/10.000	paraffin oil	79-31-2	intensity/pleasantness
92	jasmine	low	1/200.000	paraffin oil	8022-96-6	intensity/pleasantness
93	citronella	high	1/10.000	paraffin oil	8000-29-1	intensity/pleasantness
94	caproic acid	low	1/1.000.000	paraffin oil	142-62-1	intensity/pleasantness
95	paraffin oil				8012-95-1	intensity/pleasantness	solvent
96	isovaleric acid	high	1/20.000	paraffin oil	503-74-2	intensity/pleasantness
97	eugenol acetate	low	1/1.000.000	paraffin oil	93-28-7	intensity/pleasantness
98	anise	low	1/50.000	paraffin oil	8007-70-3	intensity/pleasantness
99	guaiacol	low	1/50.000.000	paraffin oil	90-05-1	intensity/pleasantness
100	heptaldehyde	high	1/25.000	paraffin oil	111-71-7	intensity/pleasantness
101	4-methylvaleric acid	high	1/10.000	paraffin oil	646-07-1	intensity/pleasantness
102	fir	low	1/100.000	paraffin oil	8002-09-3	intensity/pleasantness
103	ambrette	high	1/1.000	paraffin oil	8015-62-1	intensity/pleasantness
104	banana	high	1/10.000	paraffin oil		intensity/pleasantness
105	isoeugenol	low	1/25.000	paraffin oil	97-54-1	intensity/pleasantness
106	diacetyl	high	1/10.000	paraffin oil	431-03-8	intensity/pleasantness
	vanillin		1/200	propylene glycol	121-33-5	descriptors
	androstenone		1/10.000	propylene glycol	18339-16-7	descriptors
107	isobornyl acetate	high	1/100	paraffin oil	125-12-2	intensity/pleasantness
108	pentadecalactone	high	1/500	propylene glycol	106-02-5	intensity/pleasantness
109	octyl aldehyde	low	1/250.000	paraffin oil	124-13-0	intensity/pleasantness
110	2-ethylfenchol	low	1/100.000	paraffin oil	18368-91-7	intensity/pleasantness
111	4-methylvaleric acid	low	1/5.000.000	paraffin oil	646-07-1	intensity/pleasantness
112	jasmine	high	1/1.000	paraffin oil	8022-96-6	intensity/pleasantness
113	galaxolide	high	1/1.000	paraffin oil	1222-05-5	intensity/pleasantness
114	orange	high	1/100	paraffin oil	8008-57-9	intensity/pleasantness
115	diphenyl ether	low	1/500	paraffin oil	101-84-8	intensity/pleasantness
116	r-limonene	low	1/250	paraffin oil	5989-27-5	intensity/pleasantness
117	methanethiol	high	1/10.000.000	water	5188-07-8	intensity/pleasantness
118	phenyl acetaldehyde	low	1/8.000.000	paraffin oil	122-78-1	intensity/pleasantness
119	anise	high	1/5.000	paraffin oil	8007-70-3	intensity/pleasantness
120	ethylene brassylate	low	1/500	paraffin oil	105-95-3	intensity/pleasantness
121	banana	low	1/250.000	paraffin oil		intensity/pleasantness
122	octyl aldehyde	high	1/25.000	paraffin oil	124-13-0	intensity/pleasantness
123	orange	low	1/2.500	paraffin oil	8008-57-9	intensity/pleasantness
124	ethyl vanillin	high	1/200	propylene glycol	121-32-4	intensity/pleasantness
125	(+)-menthol	high	1/40	propylene glycol	15356-60-2	intensity/pleasantness
126	eugenol	high	1/1.000	paraffin oil	97-53-0	intensity/pleasantness
127	sandalwood	low	1/10.000	paraffin oil	8006-87-9	intensity/pleasantness
128	eugenol acetate	high	1/100	paraffin oil	93-28-7	intensity/pleasantness
129	nutmeg	low	1/25.000	paraffin oil	8008-45-5	intensity/pleasantness
130	2-decenal	high	1/1.000	paraffin oil	3913-71-1	intensity/pleasantness
131	2-butanone	low	1/10.000	paraffin oil	78-93-3	intensity/pleasantness
132	propylene glycol				57-55-6	intensity/pleasantness	solvent
133	androstadienone	low	1/100.000	propylene glycol	794-58-9	intensity/pleasantness
134	citral	low	1/50.000	paraffin oil	5392-40-5	intensity/pleasantness
135	ethylene brassylate	high	1/100	paraffin oil	105-95-3	intensity/pleasantness
136	bourgeonal	low	1/2.000	paraffin oil	18127-01-0	intensity/pleasantness
137	octyl acetate	low	1/200	paraffin oil	112-14-1	intensity/pleasantness
138	r-carvone	high	1/1.000	paraffin oil	6485-40-1	intensity/pleasantness
139	2-ethylfenchol	high	1/5.000	paraffin oil	18368-91-7	intensity/pleasantness
140	2-methoxy-4-methylphenol	high	1/100.000	paraffin oil	93-51-6	intensity/pleasantness
141	androstenone	low	1/100.000	propylene glycol	18339-16-7	intensity/pleasantness
142	isobutyric acid	high	1/1.000	paraffin oil	79-31-2	intensity/pleasantness
143	cedarwood	high	1/2.000	paraffin oil	68990-83-0	intensity/pleasantness
144	vanillin	low	1/1.000	propylene glycol	121-33-5	intensity/pleasantness
145	guaiacol	high	1/1.000.000	paraffin oil	90-05-1	intensity/pleasantness	second repeat
146	octyl acetate	high	1/100	paraffin oil	112-14-1	intensity/pleasantness	second repeat
147	undecanal	high	1/1.000	paraffin oil	112-44-7	intensity/pleasantness	second repeat
148	paraffin oil				8012-95-1	intensity/pleasantness	second repeat; solvent
149	heptyl acetate	low	1/25.000	paraffin oil	112-06-1	intensity/pleasantness	second repeat
150	hexyl butyrate	low	1/1.000	paraffin oil	2639-63-6	intensity/pleasantness	second repeat
151	butyric acid	high	1/250.000	paraffin oil	107-92-6	intensity/pleasantness	second repeat
152	hexyl butyrate	high	1/100	paraffin oil	2639-63-6	intensity/pleasantness	second repeat
153	decyl aldehyde	high	1/5.000	paraffin oil	112-31-2	intensity/pleasantness	second repeat
154	2-decenal	low	1/10.000	paraffin oil	3913-71-1	intensity/pleasantness	second repeat
155	cis-3-hexen-1-ol	low	1/250.000	paraffin oil	928-96-1	intensity/pleasantness	second repeat
156	nonyl aldehyde	high	1/5.000	paraffin oil	124-19-6	intensity/pleasantness	second repeat
157	2-methoxy-4-methylphenol	low	1/1.000.000	paraffin oil	93-51-6	intensity/pleasantness	second repeat
158	decyl aldehyde	low	1/25.000	paraffin oil	112-31-2	intensity/pleasantness	second repeat
159	propylene glycol				57-55-6	intensity/pleasantness	second repeat; solvent
	pentadecalactone			propylene glycol	106-02-5	threshold
	isovaleric acid			paraffin oil	503-74-2	threshold
	vanillin			propylene glycol	121-33-5	threshold
